# Supplementary material for: The evolutionary species pool concept does not explain occurrence patterns of dead-wood-dependent organisms: implications for logging residue extraction
Source: Oecologia. 2019 Jul 27;191(1):241–52. doi: 10.1007/s00442-019-04473-2 (PMC6732131; doi:10.1007/s00442-019-04473-2)
Supplement: Supplementary file 3 — Supplementary material 3 (XLSX 135 kb) [file 442_2019_4473_MOESM3_ESM.xlsx]

## Sheet: Bark area
Order	Tree species	Dead wood type	Stand type	STAND_ID	Bark area (m2ha-1)
1	pine	log	OF	>60_1_X	0
2	spruce	log	OF	>60_1_X	3.58142
3	birch	log	OF	>60_1_X	28.2743
4	pine	snag	OF	>60_1_X	0
5	spruce	snag	OF	>60_1_X	14.4513
6	birch	snag	OF	>60_1_X	28.9027
7	pine	stump	OF	>60_1_X	3.59398
8	spruce	stump	OF	>60_1_X	0
9	birch	stump	OF	>60_1_X	0
10	pine	branch	OF	>60_1_X	19.2365
11	spruce	branch	OF	>60_1_X	44.5729
12	birch	branch	OF	>60_1_X	211.148
13	pine	log	OF	>60_2_X	0
14	spruce	log	OF	>60_2_X	0
15	birch	log	OF	>60_2_X	43.9823
16	pine	snag	OF	>60_2_X	0
17	spruce	snag	OF	>60_2_X	67.0206
18	birch	snag	OF	>60_2_X	48.2234
19	pine	stump	OF	>60_2_X	0
20	spruce	stump	OF	>60_2_X	28.2827
21	birch	stump	OF	>60_2_X	36.1702
22	pine	branch	OF	>60_2_X	0
23	spruce	branch	OF	>60_2_X	174.52
24	birch	branch	OF	>60_2_X	104.939
25	pine	log	OF	>60_3_X	0
26	spruce	log	OF	>60_3_X	7.75973
27	birch	log	OF	>60_3_X	0
28	pine	snag	OF	>60_3_X	0
29	spruce	snag	OF	>60_3_X	0
30	birch	snag	OF	>60_3_X	75.3982
31	pine	stump	OF	>60_3_X	0
32	spruce	stump	OF	>60_3_X	41.9625
33	birch	stump	OF	>60_3_X	0.678584
34	pine	branch	OF	>60_3_X	2.35619
35	spruce	branch	OF	>60_3_X	39.3092
36	birch	branch	OF	>60_3_X	19.8325
37	pine	log	OF	>60_4_X	0
38	spruce	log	OF	>60_4_X	31.6673
39	birch	log	OF	>60_4_X	122.899
40	pine	snag	OF	>60_4_X	0
41	spruce	snag	OF	>60_4_X	0
42	birch	snag	OF	>60_4_X	13.446
43	pine	stump	OF	>60_4_X	0
44	spruce	stump	OF	>60_4_X	0
45	birch	stump	OF	>60_4_X	0
46	pine	branch	OF	>60_4_X	0
47	spruce	branch	OF	>60_4_X	55.372
48	birch	branch	OF	>60_4_X	107.577
49	pine	log	OF	>60_5_X	0
50	spruce	log	OF	>60_5_X	0
51	birch	log	OF	>60_5_X	0
52	pine	snag	OF	>60_5_X	0
53	spruce	snag	OF	>60_5_X	47.1239
54	birch	snag	OF	>60_5_X	0
55	pine	stump	OF	>60_5_X	4.08407
56	spruce	stump	OF	>60_5_X	4.02124
57	birch	stump	OF	>60_5_X	3.76991
58	pine	branch	OF	>60_5_X	33.2066
59	spruce	branch	OF	>60_5_X	58.625
60	birch	branch	OF	>60_5_X	53.9591
61	pine	log	OF	>60_7_X	0
62	spruce	log	OF	>60_7_X	94.2478
63	birch	log	OF	>60_7_X	0
64	pine	snag	OF	>60_7_X	0
65	spruce	snag	OF	>60_7_X	12.5664
66	birch	snag	OF	>60_7_X	0
67	pine	stump	OF	>60_7_X	0
68	spruce	stump	OF	>60_7_X	10.5243
69	birch	stump	OF	>60_7_X	5.90619
70	pine	branch	OF	>60_7_X	17.1017
71	spruce	branch	OF	>60_7_X	183.349
72	birch	branch	OF	>60_7_X	91.7749
73	pine	branch	OF	>60_8_X	27.1842
74	spruce	branch	OF	>60_8_X	16.0912
75	birch	branch	OF	>60_8_X	59.9701
76	pine	log	OF	>60år0_X	0
77	spruce	log	OF	>60år0_X	7.06858
78	birch	log	OF	>60år0_X	80.5819
79	pine	snag	OF	>60år0_X	0
80	spruce	snag	OF	>60år0_X	0
81	birch	snag	OF	>60år0_X	0
82	pine	branch	OF	>60år0_X	102.426
83	spruce	branch	OF	>60år0_X	339.8
84	birch	branch	OF	>60år0_X	656.771
85	pine	log	OF	>60år2_X	219.911
86	spruce	log	OF	>60år2_X	0
87	birch	log	OF	>60år2_X	0
88	pine	snag	OF	>60år2_X	0
89	spruce	snag	OF	>60år2_X	0
90	birch	snag	OF	>60år2_X	0
91	pine	stump	OF	>60år2_X	0
92	spruce	stump	OF	>60år2_X	0
93	birch	stump	OF	>60år2_X	9.42478
94	pine	branch	OF	>60år2_X	77.2957
95	spruce	branch	OF	>60år2_X	9.84889
96	birch	branch	OF	>60år2_X	108.316
97	pine	log	OF	>60år3_X	16.4934
98	spruce	log	OF	>60år3_X	3.92699
99	birch	log	OF	>60år3_X	65.9734
100	pine	snag	OF	>60år3_X	0
101	spruce	snag	OF	>60år3_X	0.392699
102	birch	snag	OF	>60år3_X	0
103	pine	stump	OF	>60år3_X	0
104	spruce	stump	OF	>60år3_X	0
105	birch	stump	OF	>60år3_X	12.5664
106	pine	branch	OF	>60år3_X	19.9585
107	spruce	branch	OF	>60år3_X	95.8421
108	birch	branch	OF	>60år3_X	234.957
109	pine	log	OF	>60år4_X	0
110	spruce	log	OF	>60år4_X	0
111	birch	log	OF	>60år4_X	188.496
112	pine	snag	OF	>60år4_X	0
113	spruce	snag	OF	>60år4_X	0
114	birch	snag	OF	>60år4_X	125.664
115	pine	branch	OF	>60år4_X	9.51554
116	spruce	branch	OF	>60år4_X	16.2071
117	birch	branch	OF	>60år4_X	656.148
118	pine	stump	CC	131_X	2.18345
119	spruce	stump	CC	131_X	71.4035
120	birch	stump	CC	131_X	13.7585
121	pine	log	YF	15-59_1_X	0
122	spruce	log	YF	15-59_1_X	0
123	birch	log	YF	15-59_1_X	1174.96
124	pine	snag	YF	15-59_1_X	0
125	spruce	snag	YF	15-59_1_X	0
126	birch	snag	YF	15-59_1_X	0
127	pine	stump	YF	15-59_1_X	0.0706858
128	spruce	stump	YF	15-59_1_X	0
129	birch	stump	YF	15-59_1_X	41.9206
130	pine	branch	YF	15-59_1_X	23.9189
131	spruce	branch	YF	15-59_1_X	16.085
132	birch	branch	YF	15-59_1_X	639.878
133	pine	log	YF	15-59_10_X	0
134	spruce	log	YF	15-59_10_X	62.8319
135	birch	log	YF	15-59_10_X	0
136	pine	snag	YF	15-59_10_X	0
137	spruce	snag	YF	15-59_10_X	0
138	birch	snag	YF	15-59_10_X	0
139	pine	stump	YF	15-59_10_X	15.4912
140	spruce	stump	YF	15-59_10_X	18.6874
141	birch	stump	YF	15-59_10_X	15.4899
142	pine	branch	YF	15-59_10_X	97.3674
143	spruce	branch	YF	15-59_10_X	53.6341
144	birch	branch	YF	15-59_10_X	38.8709
145	pine	log	YF	15-59_16_X	0
146	spruce	log	YF	15-59_16_X	0
147	birch	log	YF	15-59_16_X	0
148	pine	snag	YF	15-59_16_X	0
149	spruce	snag	YF	15-59_16_X	0
150	birch	snag	YF	15-59_16_X	0
151	pine	stump	YF	15-59_16_X	4.03632
152	spruce	stump	YF	15-59_16_X	1.54566
153	birch	stump	YF	15-59_16_X	0
154	pine	branch	YF	15-59_16_X	3.53953
155	spruce	branch	YF	15-59_16_X	6.33459
156	birch	branch	YF	15-59_16_X	47.4066
157	pine	log	YF	15-59_2_X	0
158	spruce	log	YF	15-59_2_X	289.027
159	birch	log	YF	15-59_2_X	0
160	pine	snag	YF	15-59_2_X	0
161	spruce	snag	YF	15-59_2_X	0
162	birch	snag	YF	15-59_2_X	0
163	pine	stump	YF	15-59_2_X	0
164	spruce	stump	YF	15-59_2_X	0
165	birch	stump	YF	15-59_2_X	0
166	pine	branch	YF	15-59_2_X	27.1355
167	spruce	branch	YF	15-59_2_X	60.8912
168	birch	branch	YF	15-59_2_X	112.935
169	pine	log	YF	15-59_5_X	11.9381
170	spruce	log	YF	15-59_5_X	0
171	birch	log	YF	15-59_5_X	0
172	pine	snag	YF	15-59_5_X	12.0888
173	spruce	snag	YF	15-59_5_X	0
174	birch	snag	YF	15-59_5_X	43.9299
175	pine	stump	YF	15-59_5_X	3.29518
176	spruce	stump	YF	15-59_5_X	5.1749
177	birch	stump	YF	15-59_5_X	6.30902
178	pine	branch	YF	15-59_5_X	77.7401
179	spruce	branch	YF	15-59_5_X	26.739
180	birch	branch	YF	15-59_5_X	163.66
181	pine	log	YF	15-59_6_X	0
182	spruce	log	YF	15-59_6_X	131.947
183	birch	log	YF	15-59_6_X	0
184	pine	snag	YF	15-59_6_X	0
185	spruce	snag	YF	15-59_6_X	0
186	birch	snag	YF	15-59_6_X	0
187	pine	stump	YF	15-59_6_X	1.80238
188	spruce	stump	YF	15-59_6_X	0
189	birch	stump	YF	15-59_6_X	4.03919
190	pine	branch	YF	15-59_6_X	0.596903
191	spruce	branch	YF	15-59_6_X	0
192	birch	branch	YF	15-59_6_X	9.85675
193	pine	log	YF	15-59år0_X	109.956
194	spruce	log	YF	15-59år0_X	0
195	birch	log	YF	15-59år0_X	0
196	pine	snag	YF	15-59år0_X	0
197	spruce	snag	YF	15-59år0_X	0
198	birch	snag	YF	15-59år0_X	0
199	pine	stump	YF	15-59år0_X	0
200	spruce	stump	YF	15-59år0_X	0
201	birch	stump	YF	15-59år0_X	6.28319
202	pine	branch	YF	15-59år0_X	87.0347
203	spruce	branch	YF	15-59år0_X	69.5957
204	birch	branch	YF	15-59år0_X	934.533
205	pine	log	YF	15-59år1_X	0
206	spruce	log	YF	15-59år1_X	0
207	birch	log	YF	15-59år1_X	168.075
208	pine	snag	YF	15-59år1_X	0
209	spruce	snag	YF	15-59år1_X	0
210	birch	snag	YF	15-59år1_X	0
211	pine	stump	YF	15-59år1_X	0
212	spruce	stump	YF	15-59år1_X	0
213	birch	stump	YF	15-59år1_X	8.84882
214	pine	branch	YF	15-59år1_X	5.81509
215	spruce	branch	YF	15-59år1_X	71.8545
216	birch	branch	YF	15-59år1_X	1002.93
217	pine	branch	YF	15-59år3_X	34.2355
218	spruce	branch	YF	15-59år3_X	84.2164
219	birch	branch	YF	15-59år3_X	139.433
220	pine	log	YF	15-59årreserv4_X	0
221	spruce	log	YF	15-59årreserv4_X	0
222	birch	log	YF	15-59årreserv4_X	0
223	pine	snag	YF	15-59årreserv4_X	0
224	spruce	snag	YF	15-59årreserv4_X	0
225	birch	snag	YF	15-59årreserv4_X	0
226	pine	branch	YF	15-59årreserv4_X	35.3146
227	spruce	branch	YF	15-59årreserv4_X	7.31991
228	birch	branch	YF	15-59årreserv4_X	24.0363
229	pine	log	CC	15_X	0
230	spruce	log	CC	15_X	0
231	birch	log	CC	15_X	0
232	pine	snag	CC	15_X	0
233	spruce	snag	CC	15_X	58.8438
234	birch	snag	CC	15_X	0
235	pine	stump	CC	15_X	7.6148
236	spruce	stump	CC	15_X	54.9599
237	birch	stump	CC	15_X	6.24605
238	pine	log	CC	154_X	0
239	spruce	log	CC	154_X	0
240	birch	log	CC	154_X	0
241	pine	snag	CC	154_X	0
242	spruce	snag	CC	154_X	36.75
243	birch	snag	CC	154_X	0
244	pine	stump	CC	154_X	13.2348
245	spruce	stump	CC	154_X	43.166
246	birch	stump	CC	154_X	0
247	pine	log	CC	156_X	0
248	spruce	log	CC	156_X	0
249	birch	log	CC	156_X	0
250	pine	snag	CC	156_X	0
251	spruce	snag	CC	156_X	48.441
252	birch	snag	CC	156_X	0
253	pine	stump	CC	156_X	18.7175
254	spruce	stump	CC	156_X	60.1812
255	birch	stump	CC	156_X	0
256	pine	log	CC	3-7_2_X	2.26195
257	spruce	log	CC	3-7_2_X	1.25664
258	birch	log	CC	3-7_2_X	16.4619
259	pine	snag	CC	3-7_2_X	3.01593
260	spruce	snag	CC	3-7_2_X	40.6396
261	birch	snag	CC	3-7_2_X	0
262	pine	stump	CC	3-7_2_X	2.26195
263	spruce	stump	CC	3-7_2_X	54.1196
264	birch	stump	CC	3-7_2_X	2.53055
265	pine	branch	CC	3-7_2_X	2.82743
266	spruce	branch	CC	3-7_2_X	238.046
267	birch	branch	CC	3-7_2_X	52.9641
268	pine	log	CC	3-7_6_X	0
269	spruce	log	CC	3-7_6_X	15.9174
270	birch	log	CC	3-7_6_X	6.28319
271	pine	snag	CC	3-7_6_X	0
272	spruce	snag	CC	3-7_6_X	0
273	birch	snag	CC	3-7_6_X	0
274	pine	stump	CC	3-7_6_X	4.57974
275	spruce	stump	CC	3-7_6_X	33.0468
276	birch	stump	CC	3-7_6_X	3.83274
277	pine	branch	CC	3-7_6_X	0.226195
278	spruce	branch	CC	3-7_6_X	77.213
279	birch	branch	CC	3-7_6_X	23.2007
280	pine	log	CC	3-7år0_X	6.28319
281	spruce	log	CC	3-7år0_X	4.18879
282	birch	log	CC	3-7år0_X	18.8496
283	pine	snag	CC	3-7år0_X	0
284	spruce	snag	CC	3-7år0_X	0
285	birch	snag	CC	3-7år0_X	0
286	pine	branch	CC	3-7år0_X	239.644
287	spruce	branch	CC	3-7år0_X	420.785
288	birch	branch	CC	3-7år0_X	91.6811
289	pine	log	CC	3-7år1_X	0
290	spruce	log	CC	3-7år1_X	77.4926
291	birch	log	CC	3-7år1_X	33.5103
292	pine	snag	CC	3-7år1_X	0
293	spruce	snag	CC	3-7år1_X	0
294	birch	snag	CC	3-7år1_X	0
295	pine	branch	CC	3-7år1_X	127.511
296	spruce	branch	CC	3-7år1_X	401.979
297	birch	branch	CC	3-7år1_X	11.9255
298	pine	log	CC	3-7år2_X	0
299	spruce	log	CC	3-7år2_X	74.6652
300	birch	log	CC	3-7år2_X	35.6047
301	pine	snag	CC	3-7år2_X	2.35619
302	spruce	snag	CC	3-7år2_X	0
303	birch	snag	CC	3-7år2_X	0
304	pine	branch	CC	3-7år2_X	120.094
305	spruce	branch	CC	3-7år2_X	222.726
306	birch	branch	CC	3-7år2_X	153.944
307	pine	log	CC	3-7år3_X	0
308	spruce	log	CC	3-7år3_X	316.254
309	birch	log	CC	3-7år3_X	0
310	pine	snag	CC	3-7år3_X	0
311	spruce	snag	CC	3-7år3_X	0
312	birch	snag	CC	3-7år3_X	0
313	pine	branch	CC	3-7år3_X	162.939
314	spruce	branch	CC	3-7år3_X	473.573
315	birch	branch	CC	3-7år3_X	0.351858
316	pine	log	CC	3-7år4_X	0
317	spruce	log	CC	3-7år4_X	0
318	birch	log	CC	3-7år4_X	0
319	pine	snag	CC	3-7år4_X	0
320	spruce	snag	CC	3-7år4_X	0
321	birch	snag	CC	3-7år4_X	0
322	pine	branch	CC	3-7år4_X	0.603186
323	spruce	branch	CC	3-7år4_X	512.199
324	birch	branch	CC	3-7år4_X	11.8532
325	pine	log	CC	3-7år5_X	106.814
326	spruce	log	CC	3-7år5_X	0
327	birch	log	CC	3-7år5_X	0
328	pine	snag	CC	3-7år5_X	0
329	spruce	snag	CC	3-7år5_X	0
330	birch	snag	CC	3-7år5_X	0
331	pine	stump	CC	3-7år5_X	6.28319
332	spruce	stump	CC	3-7år5_X	0
333	birch	stump	CC	3-7år5_X	0
334	pine	branch	CC	3-7år5_X	282.216
335	spruce	branch	CC	3-7år5_X	213.666
336	birch	branch	CC	3-7år5_X	151.701
337	pine	log	CC	3-7år7_X	0
338	spruce	log	CC	3-7år7_X	87.9646
339	birch	log	CC	3-7år7_X	0
340	pine	snag	CC	3-7år7_X	0
341	spruce	snag	CC	3-7år7_X	0
342	birch	snag	CC	3-7år7_X	0
343	pine	branch	CC	3-7år7_X	45.3583
344	spruce	branch	CC	3-7år7_X	741.969
345	birch	branch	CC	3-7år7_X	50.2718
346	pine	log	CC	3-7år8_X	15.0796
347	spruce	log	CC	3-7år8_X	37.6991
348	birch	log	CC	3-7år8_X	0
349	pine	snag	CC	3-7år8_X	0
350	spruce	snag	CC	3-7år8_X	0
351	birch	snag	CC	3-7år8_X	0
352	pine	branch	CC	3-7år8_X	61.6757
353	spruce	branch	CC	3-7år8_X	326.301
354	birch	branch	CC	3-7år8_X	76.0234
355	pine	stump	CC	37_X	23.0341
356	spruce	stump	CC	37_X	16.1778
357	birch	stump	CC	37_X	0.154583
358	pine	branch	CC	37_X	0
359	spruce	branch	CC	37_X	6.15
360	birch	branch	CC	37_X	0
361	pine	log	CC	42_X	0
362	spruce	log	CC	42_X	0
363	birch	log	CC	42_X	0
364	pine	snag	CC	42_X	0
365	spruce	snag	CC	42_X	41.8
366	birch	snag	CC	42_X	0
367	pine	stump	CC	42_X	18.2607
368	spruce	stump	CC	42_X	102.405
369	birch	stump	CC	42_X	2.35
370	pine	stump	CC	57_X	31.4027
371	spruce	stump	CC	57_X	6.91742
372	birch	stump	CC	57_X	1.2
373	pine	stump	CC	59_X	7.95696
374	spruce	stump	CC	59_X	29.7925
375	birch	stump	CC	59_X	0.346167
376	pine	log	CC	68815166890_X	0
377	spruce	log	CC	68815166890_X	24.1805
378	birch	log	CC	68815166890_X	39.1083
379	pine	snag	CC	68815166890_X	2.71936
380	spruce	snag	CC	68815166890_X	10.0134
381	birch	snag	CC	68815166890_X	0
382	pine	log	OF	68815181740_X	0
383	spruce	log	OF	68815181740_X	32.9398
384	birch	log	OF	68815181740_X	0
385	pine	snag	OF	68815181740_X	0
386	spruce	snag	OF	68815181740_X	79.6276
387	birch	snag	OF	68815181740_X	0
388	pine	log	CC	68815181820_X	0
389	spruce	log	CC	68815181820_X	2.71414
390	birch	log	CC	68815181820_X	12.337
391	pine	snag	CC	68815181820_X	1.02691
392	spruce	snag	CC	68815181820_X	4.84434
393	birch	snag	CC	68815181820_X	0.147262
394	pine	log	OF	68815182830_X	0
395	spruce	log	OF	68815182830_X	17.7653
396	birch	log	OF	68815182830_X	0
397	pine	snag	OF	68815182830_X	2.94524
398	spruce	snag	OF	68815182830_X	1.08196
399	birch	snag	OF	68815182830_X	23.882
400	pine	log	OF	68815191590_X	0
401	spruce	log	OF	68815191590_X	118.691
402	birch	log	OF	68815191590_X	68.5691
403	pine	snag	OF	68815191590_X	12.0689
404	spruce	snag	OF	68815191590_X	0
405	birch	snag	OF	68815191590_X	22.1052
406	pine	log	CC	68815192690_X	51.7661
407	spruce	log	CC	68815192690_X	134.837
408	birch	log	CC	68815192690_X	7.4022
409	pine	snag	CC	68815192690_X	10.3865
410	spruce	snag	CC	68815192690_X	6.28319
411	birch	snag	CC	68815192690_X	0
412	pine	log	YF	68815234350_X	0
413	spruce	log	YF	68815234350_X	0
414	birch	log	YF	68815234350_X	0
415	pine	snag	YF	68815234350_X	0.105558
416	spruce	snag	YF	68815234350_X	0
417	birch	snag	YF	68815234350_X	0
418	pine	log	YF	68815240340_X	0
419	spruce	log	YF	68815240340_X	0
420	birch	log	YF	68815240340_X	0
421	pine	snag	YF	68815240340_X	0
422	spruce	snag	YF	68815240340_X	0
423	birch	snag	YF	68815240340_X	0
424	pine	log	YF	68815242440_X	0
425	spruce	log	YF	68815242440_X	0
426	birch	log	YF	68815242440_X	0
427	pine	snag	YF	68815242440_X	5.41925
428	spruce	snag	YF	68815242440_X	0
429	birch	snag	YF	68815242440_X	0
430	pine	log	YF	68815243030_X	0
431	spruce	log	YF	68815243030_X	0
432	birch	log	YF	68815243030_X	0
433	pine	snag	YF	68815243030_X	6.78584
434	spruce	snag	YF	68815243030_X	0
435	birch	snag	YF	68815243030_X	0
436	pine	log	CC	68815244980_X	0
437	spruce	log	CC	68815244980_X	14.8044
438	birch	log	CC	68815244980_X	9.25275
439	pine	snag	CC	68815244980_X	0.618501
440	spruce	snag	CC	68815244980_X	15.2762
441	birch	snag	CC	68815244980_X	1.21226
442	pine	log	OF	68815245910_X	6.47693
443	spruce	log	OF	68815245910_X	18.8756
444	birch	log	OF	68815245910_X	15.5878
445	pine	snag	OF	68815245910_X	12.9198
446	spruce	snag	OF	68815245910_X	2.75675
447	birch	snag	OF	68815245910_X	7.58918
448	pine	log	OF	68815246570_X	4.19458
449	spruce	log	OF	68815246570_X	28.4553
450	birch	log	OF	68815246570_X	0
451	pine	snag	OF	68815246570_X	60.3907
452	spruce	snag	OF	68815246570_X	53.7352
453	birch	snag	OF	68815246570_X	4.74184
454	pine	log	CC	68815252290_X	0
455	spruce	log	CC	68815252290_X	0
456	birch	log	CC	68815252290_X	0
457	pine	snag	CC	68815252290_X	0
458	spruce	snag	CC	68815252290_X	0
459	birch	snag	CC	68815252290_X	0
460	pine	log	OF	68815252290_X	0
461	spruce	log	OF	68815252290_X	0
462	birch	log	OF	68815252290_X	0
463	pine	snag	OF	68815252290_X	0.0106814
464	spruce	snag	OF	68815252290_X	0
465	birch	snag	OF	68815252290_X	0
466	pine	log	YF	68815254140_X	0
467	spruce	log	YF	68815254140_X	0
468	birch	log	YF	68815254140_X	0
469	pine	snag	YF	68815254140_X	0
470	spruce	snag	YF	68815254140_X	0
471	birch	snag	YF	68815254140_X	0
472	pine	log	CC	68815255830_X	0
473	spruce	log	CC	68815255830_X	25.5376
474	birch	log	CC	68815255830_X	0
475	pine	snag	CC	68815255830_X	0.73902
476	spruce	snag	CC	68815255830_X	2.13542
477	birch	snag	CC	68815255830_X	0
478	pine	log	CC	68815256040_X	0
479	spruce	log	CC	68815256040_X	43.7964
480	birch	log	CC	68815256040_X	58.6008
481	pine	snag	CC	68815256040_X	1.47969
482	spruce	snag	CC	68815256040_X	33.4917
483	birch	snag	CC	68815256040_X	0
484	pine	log	CC	68815258040_X	75.667
485	spruce	log	CC	68815258040_X	0
486	birch	log	CC	68815258040_X	0
487	pine	snag	CC	68815258040_X	0
488	spruce	snag	CC	68815258040_X	0.491973
489	birch	snag	CC	68815258040_X	2.00211
490	pine	log	NR	68815259620_X	0
491	spruce	log	NR	68815259620_X	0
492	birch	log	NR	68815259620_X	0
493	pine	snag	NR	68815259620_X	75.185
494	spruce	snag	NR	68815259620_X	0
495	birch	snag	NR	68815259620_X	0
496	pine	log	SAS	68815259620_X	0
497	spruce	log	SAS	68815259620_X	0
498	birch	log	SAS	68815259620_X	0
499	pine	snag	SAS	68815259620_X	49.9984
500	spruce	snag	SAS	68815259620_X	0
501	birch	snag	SAS	68815259620_X	0
502	pine	log	CC	68815262080_X	0.678535
503	spruce	log	CC	68815262080_X	0
504	birch	log	CC	68815262080_X	0
505	pine	snag	CC	68815262080_X	0
506	spruce	snag	CC	68815262080_X	0
507	birch	snag	CC	68815262080_X	0
508	pine	log	NR	68815262690_X	4.44132
509	spruce	log	NR	68815262690_X	0
510	birch	log	NR	68815262690_X	0
511	pine	snag	NR	68815262690_X	0
512	spruce	snag	NR	68815262690_X	0
513	birch	snag	NR	68815262690_X	0
514	pine	log	SAS	68815262690_X	17.7653
515	spruce	log	SAS	68815262690_X	0
516	birch	log	SAS	68815262690_X	0
517	pine	snag	SAS	68815262690_X	0
518	spruce	snag	SAS	68815262690_X	0
519	birch	snag	SAS	68815262690_X	0
520	pine	log	OF	68815264550_X	123.37
521	spruce	log	OF	68815264550_X	18.2588
522	birch	log	OF	68815264550_X	0
523	pine	snag	OF	68815264550_X	1.34177
524	spruce	snag	OF	68815264550_X	0
525	birch	snag	OF	68815264550_X	0
526	pine	log	OF	68815269370_X	0
527	spruce	log	OF	68815269370_X	0
528	birch	log	OF	68815269370_X	0
529	pine	snag	OF	68815269370_X	4.90945
530	spruce	snag	OF	68815269370_X	0
531	birch	snag	OF	68815269370_X	2.35619
532	pine	log	YF	68815270320_X	0
533	spruce	log	YF	68815270320_X	0
534	birch	log	YF	68815270320_X	12.666
535	pine	snag	YF	68815270320_X	0
536	spruce	snag	YF	68815270320_X	0
537	birch	snag	YF	68815270320_X	0
538	pine	log	OF	68815271390_X	0
539	spruce	log	OF	68815271390_X	24.3039
540	birch	log	OF	68815271390_X	49.1432
541	pine	snag	OF	68815271390_X	0
542	spruce	snag	OF	68815271390_X	0
543	birch	snag	OF	68815271390_X	0
544	pine	log	CC	68815277930_X	3.84915
545	spruce	log	CC	68815277930_X	7.76614
546	birch	log	CC	68815277930_X	18.4562
547	pine	snag	CC	68815277930_X	2.02633
548	spruce	snag	CC	68815277930_X	11.8813
549	birch	snag	CC	68815277930_X	7.16283
550	pine	log	SAS	68815281820_X	8.6359
551	spruce	log	SAS	68815281820_X	14.718
552	birch	log	SAS	68815281820_X	13.324
553	pine	snag	SAS	68815281820_X	18.0756
554	spruce	snag	SAS	68815281820_X	41.1932
555	birch	snag	SAS	68815281820_X	37.9308
556	pine	log	CC	68815282450_X	59.7728
557	spruce	log	CC	68815282450_X	68.7788
558	birch	log	CC	68815282450_X	6.1685
559	pine	snag	CC	68815282450_X	0.145142
560	spruce	snag	CC	68815282450_X	1.56687
561	birch	snag	CC	68815282450_X	0
562	pine	log	OF	68815282680_X	0
563	spruce	log	OF	68815282680_X	34.4634
564	birch	log	OF	68815282680_X	57.9839
565	pine	snag	OF	68815282680_X	0.77668
566	spruce	snag	OF	68815282680_X	0
567	birch	snag	OF	68815282680_X	23.7413
568	pine	log	YF	68815284460_X	0
569	spruce	log	YF	68815284460_X	0
570	birch	log	YF	68815284460_X	0
571	pine	snag	YF	68815284460_X	0
572	spruce	snag	YF	68815284460_X	0
573	birch	snag	YF	68815284460_X	0
574	pine	log	OF	68815284920_X	0
575	spruce	log	OF	68815284920_X	14.4343
576	birch	log	OF	68815284920_X	3.45436
577	pine	snag	OF	68815284920_X	0
578	spruce	snag	OF	68815284920_X	10.8778
579	birch	snag	OF	68815284920_X	3.33991
580	pine	log	OF	68815288140_X	0
581	spruce	log	OF	68815288140_X	13.324
582	birch	log	OF	68815288140_X	27.018
583	pine	snag	OF	68815288140_X	45.6611
584	spruce	snag	OF	68815288140_X	0
585	birch	snag	OF	68815288140_X	78.4083
586	pine	log	OF	68815288610_X	3.20762
587	spruce	log	OF	68815288610_X	23.4403
588	birch	log	OF	68815288610_X	12.8305
589	pine	snag	OF	68815288610_X	1.87514
590	spruce	snag	OF	68815288610_X	27.7285
591	birch	snag	OF	68815288610_X	28.6979
592	pine	log	SAS	68815290650_X	0
593	spruce	log	SAS	68815290650_X	0
594	birch	log	SAS	68815290650_X	12.337
595	pine	snag	SAS	68815290650_X	1.92423
596	spruce	snag	SAS	68815290650_X	45.8299
597	birch	snag	SAS	68815290650_X	17.902
598	pine	log	OF	68815299760_X	0
599	spruce	log	OF	68815299760_X	0
600	birch	log	OF	68815299760_X	0
601	pine	snag	OF	68815299760_X	0
602	spruce	snag	OF	68815299760_X	13.4067
603	birch	snag	OF	68815299760_X	6.24759
604	pine	stump	OF	68815299760_X	0
605	spruce	stump	OF	68815299760_X	0
606	birch	stump	OF	68815299760_X	0.763407
607	pine	log	CC	68815302550_X	0
608	spruce	log	CC	68815302550_X	0
609	birch	log	CC	68815302550_X	0
610	pine	snag	CC	68815302550_X	0
611	spruce	snag	CC	68815302550_X	0
612	birch	snag	CC	68815302550_X	0
613	pine	log	CC	68815357910_X	0
614	spruce	log	CC	68815357910_X	0
615	birch	log	CC	68815357910_X	0
616	pine	snag	CC	68815357910_X	0
617	spruce	snag	CC	68815357910_X	0.181427
618	birch	snag	CC	68815357910_X	0
619	pine	log	CC	68815360090_X	6.5016
620	spruce	log	CC	68815360090_X	8.54954
621	birch	log	CC	68815360090_X	149.998
622	pine	snag	CC	68815360090_X	0.626689
623	spruce	snag	CC	68815360090_X	6.19052
624	birch	snag	CC	68815360090_X	21.517
625	pine	log	OF	68815384150_X	9.0677
626	spruce	log	OF	68815384150_X	9.8696
627	birch	log	OF	68815384150_X	0
628	pine	snag	OF	68815384150_X	54.8876
629	spruce	snag	OF	68815384150_X	17.9414
630	birch	snag	OF	68815384150_X	0
631	pine	log	OF	68815397150_X	0
632	spruce	log	OF	68815397150_X	245.506
633	birch	log	OF	68815397150_X	59.8345
634	pine	snag	OF	68815397150_X	0
635	spruce	snag	OF	68815397150_X	336.96
636	birch	snag	OF	68815397150_X	97.1263
637	pine	log	SAS	68915111910_X	35.4072
638	spruce	log	SAS	68915111910_X	10.8566
639	birch	log	SAS	68915111910_X	0
640	pine	snag	SAS	68915111910_X	158.933
641	spruce	snag	SAS	68915111910_X	25.0758
642	birch	snag	SAS	68915111910_X	59.3251
643	pine	log	CC	68915117810_X	0
644	spruce	log	CC	68915117810_X	0
645	birch	log	CC	68915117810_X	10.5276
646	pine	snag	CC	68915117810_X	0
647	spruce	snag	CC	68915117810_X	21.1278
648	birch	snag	CC	68915117810_X	0
649	pine	log	CC	68915122020_X	0
650	spruce	log	CC	68915122020_X	0
651	birch	log	CC	68915122020_X	16.0381
652	pine	snag	CC	68915122020_X	0
653	spruce	snag	CC	68915122020_X	0
654	birch	snag	CC	68915122020_X	0.355884
655	pine	log	OF	68915142830_X	0
656	spruce	log	OF	68915142830_X	13.5707
657	birch	log	OF	68915142830_X	0
658	pine	snag	OF	68915142830_X	3.09643
659	spruce	snag	OF	68915142830_X	0.832915
660	birch	snag	OF	68915142830_X	2.00277
661	pine	stump	OF	68915142830_X	0
662	spruce	stump	OF	68915142830_X	0
663	birch	stump	OF	68915142830_X	0
664	pine	log	CC	68915144280_X	0
665	spruce	log	CC	68915144280_X	0
666	birch	log	CC	68915144280_X	1.99859
667	pine	snag	CC	68915144280_X	1.71197
668	spruce	snag	CC	68915144280_X	0
669	birch	snag	CC	68915144280_X	0
670	pine	log	CC	68915153950_X	0
671	spruce	log	CC	68915153950_X	43.525
672	birch	log	CC	68915153950_X	37.6279
673	pine	snag	CC	68915153950_X	0.367174
674	spruce	snag	CC	68915153950_X	4.6688
675	birch	snag	CC	68915153950_X	7.31834
676	pine	log	CC	68915154800_X	0
677	spruce	log	CC	68915154800_X	0
678	birch	log	CC	68915154800_X	0
679	pine	snag	CC	68915154800_X	1.98798
680	spruce	snag	CC	68915154800_X	0
681	birch	snag	CC	68915154800_X	0
682	pine	log	SAS	68915161780_X	14.8414
683	spruce	log	SAS	68915161780_X	79.1296
684	birch	log	SAS	68915161780_X	50.5817
685	pine	snag	SAS	68915161780_X	127.321
686	spruce	snag	SAS	68915161780_X	59.6145
687	birch	snag	SAS	68915161780_X	73.7642
688	pine	log	OF	68915163340_X	0
689	spruce	log	OF	68915163340_X	47.3975
690	birch	log	OF	68915163340_X	14.4343
691	pine	snag	OF	68915163340_X	0
692	spruce	snag	OF	68915163340_X	2.07714
693	birch	snag	OF	68915163340_X	1.54667
694	pine	log	OF	68915166830_X	38.1213
695	spruce	log	OF	68915166830_X	0
696	birch	log	OF	68915166830_X	0
697	pine	snag	OF	68915166830_X	153.814
698	spruce	snag	OF	68915166830_X	0
699	birch	snag	OF	68915166830_X	4.38449
700	pine	log	YF	68915169320_X	0
701	spruce	log	YF	68915169320_X	0
702	birch	log	YF	68915169320_X	0
703	pine	snag	YF	68915169320_X	0
704	spruce	snag	YF	68915169320_X	0
705	birch	snag	YF	68915169320_X	0
706	pine	log	CC	68915179570_X	0
707	spruce	log	CC	68915179570_X	0
708	birch	log	CC	68915179570_X	18.5055
709	pine	snag	CC	68915179570_X	0.725708
710	spruce	snag	CC	68915179570_X	0
711	birch	snag	CC	68915179570_X	2.93739
712	pine	log	CC	68915183190_X	0
713	spruce	log	CC	68915183190_X	23.2758
714	birch	log	CC	68915183190_X	0
715	pine	snag	CC	68915183190_X	0
716	spruce	snag	CC	68915183190_X	7.18063
717	birch	snag	CC	68915183190_X	0
718	pine	log	SAS	68915184360_X	0
719	spruce	log	SAS	68915184360_X	0
720	birch	log	SAS	68915184360_X	0
721	pine	snag	SAS	68915184360_X	7.22743
722	spruce	snag	SAS	68915184360_X	0
723	birch	snag	SAS	68915184360_X	6.53844
724	pine	log	YF	68915187030_X	0
725	spruce	log	YF	68915187030_X	0
726	birch	log	YF	68915187030_X	48.9779
727	pine	snag	YF	68915187030_X	2.42645
728	spruce	snag	YF	68915187030_X	0
729	birch	snag	YF	68915187030_X	0
730	pine	log	CC	68915188380_X	54.8997
731	spruce	log	CC	68915188380_X	18.012
732	birch	log	CC	68915188380_X	7.4022
733	pine	snag	CC	68915188380_X	2.68253
734	spruce	snag	CC	68915188380_X	10.8405
735	birch	snag	CC	68915188380_X	0
736	pine	log	CC	68915196730_X	0
737	spruce	log	CC	68915196730_X	7.77231
738	birch	log	CC	68915196730_X	0
739	pine	snag	CC	68915196730_X	0.610254
740	spruce	snag	CC	68915196730_X	0
741	birch	snag	CC	68915196730_X	2.89812
742	pine	log	CC	68915201160_X	0
743	spruce	log	CC	68915201160_X	0.160381
744	birch	log	CC	68915201160_X	0
745	pine	snag	CC	68915201160_X	1.52956
746	spruce	snag	CC	68915201160_X	0
747	birch	snag	CC	68915201160_X	0
748	pine	log	YF	68915202760_X	0
749	spruce	log	YF	68915202760_X	0
750	birch	log	YF	68915202760_X	22.3711
751	pine	snag	YF	68915202760_X	0.0167552
752	spruce	snag	YF	68915202760_X	0
753	birch	snag	YF	68915202760_X	0
754	pine	log	SAS	68915205430_X	6.29187
755	spruce	log	SAS	68915205430_X	0
756	birch	log	SAS	68915205430_X	39.8485
757	pine	snag	SAS	68915205430_X	140.748
758	spruce	snag	SAS	68915205430_X	0
759	birch	snag	SAS	68915205430_X	9.67611
760	pine	log	OF	68915208200_X	0
761	spruce	log	OF	68915208200_X	0
762	birch	log	OF	68915208200_X	12.2136
763	pine	snag	OF	68915208200_X	39.6439
764	spruce	snag	OF	68915208200_X	0
765	birch	snag	OF	68915208200_X	0
766	pine	log	OF	68915214120_X	2.4674
767	spruce	log	OF	68915214120_X	0
768	birch	log	OF	68915214120_X	0
769	pine	snag	OF	68915214120_X	24.7076
770	spruce	snag	OF	68915214120_X	0
771	birch	snag	OF	68915214120_X	1.04458
772	pine	log	OF	68915217770_X	2.22066
773	spruce	log	OF	68915217770_X	0
774	birch	log	OF	68915217770_X	19.1224
775	pine	snag	OF	68915217770_X	6.11138
776	spruce	snag	OF	68915217770_X	19.9257
777	birch	snag	OF	68915217770_X	3.88966
778	pine	log	CC	68915221370_X	10.3631
779	spruce	log	CC	68915221370_X	0.647693
780	birch	log	CC	68915221370_X	65.2011
781	pine	snag	CC	68915221370_X	3.76685
782	spruce	snag	CC	68915221370_X	0
783	birch	snag	CC	68915221370_X	13.2084
784	pine	log	OF	68915227200_X	0
785	spruce	log	OF	68915227200_X	1.71484
786	birch	log	OF	68915227200_X	0
787	pine	snag	OF	68915227200_X	0.883573
788	spruce	snag	OF	68915227200_X	14.844
789	birch	snag	OF	68915227200_X	26.3329
790	pine	log	CC	68915227230_X	1.08566
791	spruce	log	CC	68915227230_X	5.66269
792	birch	log	CC	68915227230_X	40.6319
793	pine	snag	CC	68915227230_X	0.0481056
794	spruce	snag	CC	68915227230_X	2.39861
795	birch	snag	CC	68915227230_X	16.0641
796	pine	log	OF	68915228040_X	0
797	spruce	log	OF	68915228040_X	0
798	birch	log	OF	68915228040_X	0
799	pine	snag	OF	68915228040_X	7.4495
800	spruce	snag	OF	68915228040_X	0
801	birch	snag	OF	68915228040_X	0
802	pine	log	CC	68915231190_X	0.234403
803	spruce	log	CC	68915231190_X	0
804	birch	log	CC	68915231190_X	107.751
805	pine	snag	CC	68915231190_X	3.04604
806	spruce	snag	CC	68915231190_X	0.069979
807	birch	snag	CC	68915231190_X	9.2212
808	pine	log	OF	68915231280_X	0
809	spruce	log	OF	68915231280_X	16.4082
810	birch	log	OF	68915231280_X	34.4202
811	pine	snag	OF	68915231280_X	13.6487
812	spruce	snag	OF	68915231280_X	2.57296
813	birch	snag	OF	68915231280_X	22.4023
814	pine	log	CC	68915233010_X	0
815	spruce	log	CC	68915233010_X	0
816	birch	log	CC	68915233010_X	0
817	pine	snag	CC	68915233010_X	0.0384845
818	spruce	snag	CC	68915233010_X	0
819	birch	snag	CC	68915233010_X	0.462861
820	pine	log	OF	68915247030_X	0
821	spruce	log	OF	68915247030_X	19.9859
822	birch	log	OF	68915247030_X	11.1033
823	pine	snag	OF	68915247030_X	4.02399
824	spruce	snag	OF	68915247030_X	0
825	birch	snag	OF	68915247030_X	18.0866
826	pine	log	CC	68915250370_X	8.26579
827	spruce	log	CC	68915250370_X	0
828	birch	log	CC	68915250370_X	0
829	pine	snag	CC	68915250370_X	12.5482
830	spruce	snag	CC	68915250370_X	0
831	birch	snag	CC	68915250370_X	3.75325
832	pine	log	OF	68915257140_X	6.43992
833	spruce	log	OF	68915257140_X	11.5351
834	birch	log	OF	68915257140_X	26.6479
835	pine	snag	OF	68915257140_X	0.612611
836	spruce	snag	OF	68915257140_X	0
837	birch	snag	OF	68915257140_X	11.3268
838	pine	log	SAS	69015108850_X	7.4022
839	spruce	log	SAS	69015108850_X	0
840	birch	log	SAS	69015108850_X	30.2257
841	pine	snag	SAS	69015108850_X	25.0574
842	spruce	snag	SAS	69015108850_X	2.26784
843	birch	snag	SAS	69015108850_X	32.6957
844	pine	log	OF	69015109990_X	1.07949
845	spruce	log	OF	69015109990_X	14.8044
846	birch	log	OF	69015109990_X	0
847	pine	snag	OF	69015109990_X	0.0388772
848	spruce	snag	OF	69015109990_X	13.5063
849	birch	snag	OF	69015109990_X	5.65094
850	pine	log	CC	69015118960_X	0
851	spruce	log	CC	69015118960_X	0
852	birch	log	CC	69015118960_X	5.75727
853	pine	snag	CC	69015118960_X	0.0255935
854	spruce	snag	CC	69015118960_X	0
855	birch	snag	CC	69015118960_X	0
856	pine	log	SAS	69015124830_X	0
857	spruce	log	SAS	69015124830_X	61.8084
858	birch	log	SAS	69015124830_X	137.835
859	pine	snag	SAS	69015124830_X	63.684
860	spruce	snag	SAS	69015124830_X	51.733
861	birch	snag	SAS	69015124830_X	143.014
862	pine	log	SAS	69015128420_X	0
863	spruce	log	SAS	69015128420_X	0
864	birch	log	SAS	69015128420_X	0
865	pine	snag	SAS	69015128420_X	19.8743
866	spruce	snag	SAS	69015128420_X	0
867	birch	snag	SAS	69015128420_X	0
868	pine	log	CC	69015129170_X	1.15968
869	spruce	log	CC	69015129170_X	7.89568
870	birch	log	CC	69015129170_X	33.4333
871	pine	snag	CC	69015129170_X	4.4437
872	spruce	snag	CC	69015129170_X	0
873	birch	snag	CC	69015129170_X	2.9099
874	pine	log	YF	69015138030_X	13.5707
875	spruce	log	YF	69015138030_X	0
876	birch	log	YF	69015138030_X	0
877	pine	snag	YF	69015138030_X	15.6413
878	spruce	snag	YF	69015138030_X	0
879	birch	snag	YF	69015138030_X	0.812887
880	pine	log	SAS	69015149620_X	0
881	spruce	log	SAS	69015149620_X	0
882	birch	log	SAS	69015149620_X	130.926
883	pine	snag	SAS	69015149620_X	0
884	spruce	snag	SAS	69015149620_X	73.0239
885	birch	snag	SAS	69015149620_X	198.191
886	pine	log	CC	7-14_14_X	0
887	spruce	log	CC	7-14_14_X	27.4889
888	birch	log	CC	7-14_14_X	43.1969
889	pine	snag	CC	7-14_14_X	0
890	spruce	snag	CC	7-14_14_X	128.868
891	birch	snag	CC	7-14_14_X	0
892	pine	stump	CC	7-14_14_X	2.81487
893	spruce	stump	CC	7-14_14_X	17.9182
894	birch	stump	CC	7-14_14_X	3.52975
895	pine	branch	CC	7-14_14_X	1.45656
896	spruce	branch	CC	7-14_14_X	39.6172
897	birch	branch	CC	7-14_14_X	410.126
898	pine	log	CC	7-14_2_X	0
899	spruce	log	CC	7-14_2_X	5.5292
900	birch	log	CC	7-14_2_X	30.1593
901	pine	snag	CC	7-14_2_X	0
902	spruce	snag	CC	7-14_2_X	21.9911
903	birch	snag	CC	7-14_2_X	0
904	pine	stump	CC	7-14_2_X	13.3329
905	spruce	stump	CC	7-14_2_X	35.7534
906	birch	stump	CC	7-14_2_X	3.58142
907	pine	branch	CC	7-14_2_X	2.74889
908	spruce	branch	CC	7-14_2_X	73.4476
909	birch	branch	CC	7-14_2_X	44.4771
910	pine	log	CC	7-14_6_X	0
911	spruce	log	CC	7-14_6_X	33.9412
912	birch	log	CC	7-14_6_X	0
913	pine	snag	CC	7-14_6_X	0
914	spruce	snag	CC	7-14_6_X	9.63422
915	birch	snag	CC	7-14_6_X	0
916	pine	stump	CC	7-14_6_X	1.01229
917	spruce	stump	CC	7-14_6_X	21.8086
918	birch	stump	CC	7-14_6_X	2.47139
919	pine	branch	CC	7-14_6_X	0.367566
920	spruce	branch	CC	7-14_6_X	42.6785
921	birch	branch	CC	7-14_6_X	0.65031
922	pine	log	CC	7-14_7_X	0
923	spruce	log	CC	7-14_7_X	0
924	birch	log	CC	7-14_7_X	44.4012
925	pine	snag	CC	7-14_7_X	0
926	spruce	snag	CC	7-14_7_X	23.7923
927	birch	snag	CC	7-14_7_X	0
928	pine	stump	CC	7-14_7_X	3.82646
929	spruce	stump	CC	7-14_7_X	26.6215
930	birch	stump	CC	7-14_7_X	1.3823
931	pine	branch	CC	7-14_7_X	1.33204
932	spruce	branch	CC	7-14_7_X	15.7157
933	birch	branch	CC	7-14_7_X	9.55044
934	pine	log	CC	7-14_8_X	0
935	spruce	log	CC	7-14_8_X	0
936	birch	log	CC	7-14_8_X	0
937	pine	snag	CC	7-14_8_X	0
938	spruce	snag	CC	7-14_8_X	2.30383
939	birch	snag	CC	7-14_8_X	0
940	pine	stump	CC	7-14_8_X	0
941	spruce	stump	CC	7-14_8_X	25.84
942	birch	stump	CC	7-14_8_X	2.82743
943	pine	branch	CC	7-14_8_X	7.7683
944	spruce	branch	CC	7-14_8_X	40.3661
945	birch	branch	CC	7-14_8_X	131.073
946	pine	log	CC	7-14år1_X	0
947	spruce	log	CC	7-14år1_X	11.3097
948	birch	log	CC	7-14år1_X	0
949	pine	snag	CC	7-14år1_X	0
950	spruce	snag	CC	7-14år1_X	2.32478
951	birch	snag	CC	7-14år1_X	0
952	pine	branch	CC	7-14år1_X	0.00502655
953	spruce	branch	CC	7-14år1_X	423.634
954	birch	branch	CC	7-14år1_X	7.56181
955	pine	log	CC	7-14år2_X	3.45575
956	spruce	log	CC	7-14år2_X	0
957	birch	log	CC	7-14år2_X	0
958	pine	snag	CC	7-14år2_X	0
959	spruce	snag	CC	7-14år2_X	0
960	birch	snag	CC	7-14år2_X	0
961	pine	branch	CC	7-14år2_X	22.9588
962	spruce	branch	CC	7-14år2_X	34.4193
963	birch	branch	CC	7-14år2_X	28.6576
964	pine	log	CC	7-14år3_X	0
965	spruce	log	CC	7-14år3_X	0
966	birch	log	CC	7-14år3_X	188.496
967	pine	snag	CC	7-14år3_X	0
968	spruce	snag	CC	7-14år3_X	0
969	birch	snag	CC	7-14år3_X	0
970	pine	branch	CC	7-14år3_X	48.4811
971	spruce	branch	CC	7-14år3_X	325.764
972	birch	branch	CC	7-14år3_X	54.2239
973	pine	log	CC	7-14år4_X	0
974	spruce	log	CC	7-14år4_X	8.90118
975	birch	log	CC	7-14år4_X	0
976	pine	snag	CC	7-14år4_X	0
977	spruce	snag	CC	7-14år4_X	0
978	birch	snag	CC	7-14år4_X	0
979	pine	branch	CC	7-14år4_X	0
980	spruce	branch	CC	7-14år4_X	48.6224
981	birch	branch	CC	7-14år4_X	24.4761
982	pine	stump	CC	84_X	19.0944
983	spruce	stump	CC	84_X	20.8212
984	birch	stump	CC	84_X	1.43437
985	pine	log	CC	98_X	0
986	spruce	log	CC	98_X	0
987	birch	log	CC	98_X	0
988	pine	snag	CC	98_X	0
989	spruce	snag	CC	98_X	21.858
990	birch	snag	CC	98_X	0
991	pine	stump	CC	98_X	20.9175
992	spruce	stump	CC	98_X	42.3932
993	birch	stump	CC	98_X	4.41265
994	pine	log	SAS	FA_3_X	0
995	spruce	log	SAS	FA_3_X	26.4941
996	birch	log	SAS	FA_3_X	84.1423
997	pine	snag	SAS	FA_3_X	0
998	spruce	snag	SAS	FA_3_X	63.2507
999	birch	snag	SAS	FA_3_X	0
1000	pine	stump	SAS	FA_3_X	0
1001	spruce	stump	SAS	FA_3_X	1.24407
1002	birch	stump	SAS	FA_3_X	1.00531
1003	pine	branch	SAS	FA_3_X	1.26449
1004	spruce	branch	SAS	FA_3_X	82.4254
1005	birch	branch	SAS	FA_3_X	161.487
1006	pine	log	SAS	FA_6_X	0
1007	spruce	log	SAS	FA_6_X	0
1008	birch	log	SAS	FA_6_X	0
1009	pine	snag	SAS	FA_6_X	0
1010	spruce	snag	SAS	FA_6_X	4.27257
1011	birch	snag	SAS	FA_6_X	3.50288
1012	pine	stump	SAS	FA_6_X	0.227451
1013	spruce	stump	SAS	FA_6_X	0.477522
1014	birch	stump	SAS	FA_6_X	0
1015	pine	branch	SAS	FA_6_X	0.913918
1016	spruce	branch	SAS	FA_6_X	1.43371
1017	birch	branch	SAS	FA_6_X	29.9174
1018	pine	log	SAS	FA_8_X	9.55044
1019	spruce	log	SAS	FA_8_X	25.1327
1020	birch	log	SAS	FA_8_X	57.8053
1021	pine	snag	SAS	FA_8_X	0
1022	spruce	snag	SAS	FA_8_X	4.71239
1023	birch	snag	SAS	FA_8_X	3.92071
1024	pine	stump	SAS	FA_8_X	0.235619
1025	spruce	stump	SAS	FA_8_X	0
1026	birch	stump	SAS	FA_8_X	1.83783
1027	pine	branch	SAS	FA_8_X	16.8961
1028	spruce	branch	SAS	FA_8_X	203.04
1029	birch	branch	SAS	FA_8_X	304.484
1030	pine	branch	SAS	FA1_X	103.64
1031	spruce	branch	SAS	FA1_X	2.93739
1032	birch	branch	SAS	FA1_X	112.799
1033	pine	log	SAS	FA2_X	0
1034	spruce	log	SAS	FA2_X	84.823
1035	birch	log	SAS	FA2_X	0
1036	pine	snag	SAS	FA2_X	0
1037	spruce	snag	SAS	FA2_X	0
1038	birch	snag	SAS	FA2_X	0
1039	pine	branch	SAS	FA2_X	49.3576
1040	spruce	branch	SAS	FA2_X	138.148
1041	birch	branch	SAS	FA2_X	155.283
1042	pine	log	SAS	FA4_X	0
1043	spruce	log	SAS	FA4_X	0
1044	birch	log	SAS	FA4_X	146.084
1045	pine	snag	SAS	FA4_X	0
1046	spruce	snag	SAS	FA4_X	0
1047	birch	snag	SAS	FA4_X	0
1048	pine	branch	SAS	FA4_X	67.1735
1049	spruce	branch	SAS	FA4_X	35.6885
1050	birch	branch	SAS	FA4_X	89.4914
1051	pine	log	NR	Flotthöljan-1_X	27.5732
1052	spruce	log	NR	Flotthöljan-1_X	52.5433
1053	birch	log	NR	Flotthöljan-1_X	0
1054	pine	snag	NR	Flotthöljan-1_X	37.4844
1055	spruce	snag	NR	Flotthöljan-1_X	2.71512
1056	birch	snag	NR	Flotthöljan-1_X	25.6861
1057	pine	log	NR	Flotthöljan-2_X	0
1058	spruce	log	NR	Flotthöljan-2_X	0
1059	birch	log	NR	Flotthöljan-2_X	6.78535
1060	pine	snag	NR	Flotthöljan-2_X	43.6813
1061	spruce	snag	NR	Flotthöljan-2_X	0
1062	birch	snag	NR	Flotthöljan-2_X	14.7753
1063	pine	log	NR	Hagåsen-1_X	2.73882
1064	spruce	log	NR	Hagåsen-1_X	0
1065	birch	log	NR	Hagåsen-1_X	55.5165
1066	pine	snag	NR	Hagåsen-1_X	78.9082
1067	spruce	snag	NR	Hagåsen-1_X	8.24668
1068	birch	snag	NR	Hagåsen-1_X	6.31095
1069	pine	log	NR	Hagåsen-2_X	2.65246
1070	spruce	log	NR	Hagåsen-2_X	30.2257
1071	birch	log	NR	Hagåsen-2_X	0
1072	pine	snag	NR	Hagåsen-2_X	84.5789
1073	spruce	snag	NR	Hagåsen-2_X	9.69967
1074	birch	snag	NR	Hagåsen-2_X	87.3196
1075	pine	log	NR	Hagåsen-3_X	0
1076	spruce	log	NR	Hagåsen-3_X	0
1077	birch	log	NR	Hagåsen-3_X	14.1876
1078	pine	snag	NR	Hagåsen-3_X	79.4921
1079	spruce	snag	NR	Hagåsen-3_X	40.16
1080	birch	snag	NR	Hagåsen-3_X	24.1899
1081	pine	log	NR	Hagåsen-4_X	7.4022
1082	spruce	log	NR	Hagåsen-4_X	0
1083	birch	log	NR	Hagåsen-4_X	12.337
1084	pine	snag	NR	Hagåsen-4_X	58.8746
1085	spruce	snag	NR	Hagåsen-4_X	36.1872
1086	birch	snag	NR	Hagåsen-4_X	47.3379
1087	pine	log	NR	Hagåsen-5_X	1.85055
1088	spruce	log	NR	Hagåsen-5_X	44.0123
1089	birch	log	NR	Hagåsen-5_X	37.011
1090	pine	snag	NR	Hagåsen-5_X	76.3056
1091	spruce	snag	NR	Hagåsen-5_X	24.3945
1092	birch	snag	NR	Hagåsen-5_X	19.1881
1093	pine	log	NR	Hagåsen-6_X	5.92176
1094	spruce	log	NR	Hagåsen-6_X	17.3335
1095	birch	log	NR	Hagåsen-6_X	14.8044
1096	pine	snag	NR	Hagåsen-6_X	94.1579
1097	spruce	snag	NR	Hagåsen-6_X	33.0458
1098	birch	snag	NR	Hagåsen-6_X	41.6445
1099	pine	log	NR	Lomtjärn-5_X	0
1100	spruce	log	NR	Lomtjärn-5_X	0
1101	birch	log	NR	Lomtjärn-5_X	0
1102	pine	snag	NR	Lomtjärn-5_X	11.6082
1103	spruce	snag	NR	Lomtjärn-5_X	2.68402
1104	birch	snag	NR	Lomtjärn-5_X	43.0441
1105	pine	log	NR	Lomtjärn-6_X	0.431795
1106	spruce	log	NR	Lomtjärn-6_X	11.9052
1107	birch	log	NR	Lomtjärn-6_X	41.7854
1108	pine	snag	NR	Lomtjärn-6_X	40.4268
1109	spruce	snag	NR	Lomtjärn-6_X	133.621
1110	birch	snag	NR	Lomtjärn-6_X	95.1231
1111	pine	log	NR	NR_1_X	0
1112	spruce	log	NR	NR_1_X	0
1113	birch	log	NR	NR_1_X	0
1114	pine	snag	NR	NR_1_X	0
1115	spruce	snag	NR	NR_1_X	0
1116	birch	snag	NR	NR_1_X	0
1117	pine	stump	NR	NR_1_X	0
1118	spruce	stump	NR	NR_1_X	0
1119	birch	stump	NR	NR_1_X	0
1120	pine	branch	NR	NR_1_X	31.5267
1121	spruce	branch	NR	NR_1_X	24.0332
1122	birch	branch	NR	NR_1_X	11.6168
1123	pine	log	NR	NR_4_X	0
1124	spruce	log	NR	NR_4_X	61.3239
1125	birch	log	NR	NR_4_X	0
1126	pine	snag	NR	NR_4_X	0
1127	spruce	snag	NR	NR_4_X	15.5823
1128	birch	snag	NR	NR_4_X	0.942478
1129	pine	stump	NR	NR_4_X	0
1130	spruce	stump	NR	NR_4_X	5.09174
1131	birch	stump	NR	NR_4_X	0
1132	pine	branch	NR	NR_4_X	16.4085
1133	spruce	branch	NR	NR_4_X	136.699
1134	birch	branch	NR	NR_4_X	41.4188
1135	pine	log	NR	NR2_X	157.08
1136	spruce	log	NR	NR2_X	0
1137	birch	log	NR	NR2_X	0
1138	pine	snag	NR	NR2_X	0
1139	spruce	snag	NR	NR2_X	0
1140	birch	snag	NR	NR2_X	0
1141	pine	stump	NR	NR2_X	0
1142	spruce	stump	NR	NR2_X	0
1143	birch	stump	NR	NR2_X	11.3097
1144	pine	branch	NR	NR2_X	53.7872
1145	spruce	branch	NR	NR2_X	50.4697
1146	birch	branch	NR	NR2_X	95.5641
1147	pine	log	NR	NR3_X	0
1148	spruce	log	NR	NR3_X	153.938
1149	birch	log	NR	NR3_X	0
1150	pine	snag	NR	NR3_X	0
1151	spruce	snag	NR	NR3_X	0
1152	birch	snag	NR	NR3_X	0
1153	pine	branch	NR	NR3_X	111.866
1154	spruce	branch	NR	NR3_X	18.6234
1155	birch	branch	NR	NR3_X	46.062
1156	pine	log	NR	Stensjön-1_X	0
1157	spruce	log	NR	Stensjön-1_X	71.1228
1158	birch	log	NR	Stensjön-1_X	50.3967
1159	pine	snag	NR	Stensjön-1_X	137.053
1160	spruce	snag	NR	Stensjön-1_X	30.3327
1161	birch	snag	NR	Stensjön-1_X	95.1985
1162	pine	log	NR	Stensjön-2_X	0
1163	spruce	log	NR	Stensjön-2_X	0
1164	birch	log	NR	Stensjön-2_X	29.8556
1165	pine	snag	NR	Stensjön-2_X	42.6124
1166	spruce	snag	NR	Stensjön-2_X	0
1167	birch	snag	NR	Stensjön-2_X	11.7437
1168	pine	log	NR	Stensjön-3_X	0
1169	spruce	log	NR	Stensjön-3_X	59.4027
1170	birch	log	NR	Stensjön-3_X	0
1171	pine	snag	NR	Stensjön-3_X	30.1829
1172	spruce	snag	NR	Stensjön-3_X	71.1814
1173	birch	snag	NR	Stensjön-3_X	26.4993
1174	pine	log	NR	Stensjön-4_X	6.29187
1175	spruce	log	NR	Stensjön-4_X	4.07121
1176	birch	log	NR	Stensjön-4_X	0
1177	pine	snag	NR	Stensjön-4_X	81.5336
1178	spruce	snag	NR	Stensjön-4_X	0.945423
1179	birch	snag	NR	Stensjön-4_X	12.586

## Sheet: Wood area
Order	Tree species	Dead wood type	Stand type	STAND_ID	Area with no bark (m2ha-1)
1	pine	log	OF	>60_1_X	0
2	spruce	log	OF	>60_1_X	32.3898
3	birch	log	OF	>60_1_X	0.15708
4	pine	snag	OF	>60_1_X	16.0598
5	spruce	snag	OF	>60_1_X	27.9602
6	birch	snag	OF	>60_1_X	29.0597
7	pine	stump	OF	>60_1_X	21.1146
8	spruce	stump	OF	>60_1_X	10.061
9	birch	stump	OF	>60_1_X	0
10	pine	branch	OF	>60_1_X	12.3741
11	spruce	branch	OF	>60_1_X	34.0706
12	birch	branch	OF	>60_1_X	10.4863
13	pine	log	OF	>60_2_X	0
14	spruce	log	OF	>60_2_X	0
15	birch	log	OF	>60_2_X	0.261799
16	pine	snag	OF	>60_2_X	0
17	spruce	snag	OF	>60_2_X	20.944
18	birch	snag	OF	>60_2_X	9.15512
19	pine	stump	OF	>60_2_X	0
20	spruce	stump	OF	>60_2_X	54.8805
21	birch	stump	OF	>60_2_X	20.4989
22	pine	branch	OF	>60_2_X	0
23	spruce	branch	OF	>60_2_X	79.6303
24	birch	branch	OF	>60_2_X	30.0022
25	pine	log	OF	>60_3_X	0
26	spruce	log	OF	>60_3_X	71.2552
27	birch	log	OF	>60_3_X	0
28	pine	snag	OF	>60_3_X	0
29	spruce	snag	OF	>60_3_X	0
30	birch	snag	OF	>60_3_X	0.883573
31	pine	stump	OF	>60_3_X	0
32	spruce	stump	OF	>60_3_X	31.7301
33	birch	stump	OF	>60_3_X	0.640885
34	pine	branch	OF	>60_3_X	28.25
35	spruce	branch	OF	>60_3_X	55.6294
36	birch	branch	OF	>60_3_X	1.9494
37	pine	log	OF	>60_4_X	0
38	spruce	log	OF	>60_4_X	56.2973
39	birch	log	OF	>60_4_X	20.3575
40	pine	snag	OF	>60_4_X	0
41	spruce	snag	OF	>60_4_X	0
42	birch	snag	OF	>60_4_X	22.054
43	pine	stump	OF	>60_4_X	7.85398
44	spruce	stump	OF	>60_4_X	7.85398
45	birch	stump	OF	>60_4_X	0
46	pine	branch	OF	>60_4_X	0
47	spruce	branch	OF	>60_4_X	52.9091
48	birch	branch	OF	>60_4_X	14.3795
49	pine	log	OF	>60_5_X	0
50	spruce	log	OF	>60_5_X	0
51	birch	log	OF	>60_5_X	0
52	pine	snag	OF	>60_5_X	0
53	spruce	snag	OF	>60_5_X	0.785398
54	birch	snag	OF	>60_5_X	0
55	pine	stump	OF	>60_5_X	1.76976
56	spruce	stump	OF	>60_5_X	4.77522
57	birch	stump	OF	>60_5_X	0.376991
58	pine	branch	OF	>60_5_X	3.96705
59	spruce	branch	OF	>60_5_X	13.1563
60	birch	branch	OF	>60_5_X	6.07309
61	pine	log	OF	>60_7_X	0
62	spruce	log	OF	>60_7_X	24.6091
63	birch	log	OF	>60_7_X	0
64	pine	snag	OF	>60_7_X	0
65	spruce	snag	OF	>60_7_X	17.2788
66	birch	snag	OF	>60_7_X	0
67	pine	stump	OF	>60_7_X	0
68	spruce	stump	OF	>60_7_X	4.98728
69	birch	stump	OF	>60_7_X	2.96095
70	pine	branch	OF	>60_7_X	14.7705
71	spruce	branch	OF	>60_7_X	52.8671
72	birch	branch	OF	>60_7_X	4.19543
73	pine	branch	OF	>60_8_X	31.9965
74	spruce	branch	OF	>60_8_X	17.8421
75	birch	branch	OF	>60_8_X	4.53692
76	pine	log	OF	>60år0_X	0
77	spruce	log	OF	>60år0_X	1.1781
78	birch	log	OF	>60år0_X	40.3695
79	pine	snag	OF	>60år0_X	0
80	spruce	snag	OF	>60år0_X	0
81	birch	snag	OF	>60år0_X	0
82	pine	branch	OF	>60år0_X	75.6535
83	spruce	branch	OF	>60år0_X	69.2237
84	birch	branch	OF	>60år0_X	126.411
85	pine	log	OF	>60år2_X	0.785398
86	spruce	log	OF	>60år2_X	0
87	birch	log	OF	>60år2_X	0
88	pine	snag	OF	>60år2_X	0
89	spruce	snag	OF	>60år2_X	0
90	birch	snag	OF	>60år2_X	0
91	pine	stump	OF	>60år2_X	0
92	spruce	stump	OF	>60år2_X	0
93	birch	stump	OF	>60år2_X	0.785398
94	pine	branch	OF	>60år2_X	39.1474
95	spruce	branch	OF	>60år2_X	20.7934
96	birch	branch	OF	>60år2_X	11.8721
97	pine	log	OF	>60år3_X	38.6809
98	spruce	log	OF	>60år3_X	15.9043
99	birch	log	OF	>60år3_X	12.9591
100	pine	snag	OF	>60år3_X	0
101	spruce	snag	OF	>60år3_X	3.73064
102	birch	snag	OF	>60år3_X	0
103	pine	stump	OF	>60år3_X	0
104	spruce	stump	OF	>60år3_X	0
105	birch	stump	OF	>60år3_X	0.785398
106	pine	branch	OF	>60år3_X	8.71792
107	spruce	branch	OF	>60år3_X	54.4195
108	birch	branch	OF	>60år3_X	40.159
109	pine	log	OF	>60år4_X	0
110	spruce	log	OF	>60år4_X	0
111	birch	log	OF	>60år4_X	0.785398
112	pine	snag	OF	>60år4_X	0
113	spruce	snag	OF	>60år4_X	0
114	birch	snag	OF	>60år4_X	0.785398
115	pine	branch	OF	>60år4_X	16.5396
116	spruce	branch	OF	>60år4_X	26.618
117	birch	branch	OF	>60år4_X	38.7393
118	pine	stump	CC	131_X	9.62774
119	spruce	stump	CC	131_X	112.621
120	birch	stump	CC	131_X	17.3219
121	pine	log	YF	15-59_1_X	0
122	spruce	log	YF	15-59_1_X	0
123	birch	log	YF	15-59_1_X	61.4181
124	pine	snag	YF	15-59_1_X	0
125	spruce	snag	YF	15-59_1_X	0
126	birch	snag	YF	15-59_1_X	0
127	pine	stump	YF	15-59_1_X	10.9642
128	spruce	stump	YF	15-59_1_X	0
129	birch	stump	YF	15-59_1_X	7.79606
130	pine	branch	YF	15-59_1_X	3.61783
131	spruce	branch	YF	15-59_1_X	1.80754
132	birch	branch	YF	15-59_1_X	56.3108
133	pine	log	YF	15-59_10_X	0
134	spruce	log	YF	15-59_10_X	16.4934
135	birch	log	YF	15-59_10_X	0
136	pine	snag	YF	15-59_10_X	0
137	spruce	snag	YF	15-59_10_X	0
138	birch	snag	YF	15-59_10_X	0
139	pine	stump	YF	15-59_10_X	28.8759
140	spruce	stump	YF	15-59_10_X	10.4375
141	birch	stump	YF	15-59_10_X	4.81967
142	pine	branch	YF	15-59_10_X	71.7538
143	spruce	branch	YF	15-59_10_X	33.5067
144	birch	branch	YF	15-59_10_X	6.6107
145	pine	log	YF	15-59_16_X	63.6173
146	spruce	log	YF	15-59_16_X	0
147	birch	log	YF	15-59_16_X	0
148	pine	snag	YF	15-59_16_X	0
149	spruce	snag	YF	15-59_16_X	0
150	birch	snag	YF	15-59_16_X	0
151	pine	stump	YF	15-59_16_X	60.1166
152	spruce	stump	YF	15-59_16_X	13.069
153	birch	stump	YF	15-59_16_X	0
154	pine	branch	YF	15-59_16_X	7.40581
155	spruce	branch	YF	15-59_16_X	5.79124
156	birch	branch	YF	15-59_16_X	4.40137
157	pine	log	YF	15-59_2_X	0
158	spruce	log	YF	15-59_2_X	0.785398
159	birch	log	YF	15-59_2_X	0
160	pine	snag	YF	15-59_2_X	0
161	spruce	snag	YF	15-59_2_X	0
162	birch	snag	YF	15-59_2_X	0
163	pine	stump	YF	15-59_2_X	0
164	spruce	stump	YF	15-59_2_X	27.4104
165	birch	stump	YF	15-59_2_X	0
166	pine	branch	YF	15-59_2_X	7.79252
167	spruce	branch	YF	15-59_2_X	8.2108
168	birch	branch	YF	15-59_2_X	4.36714
169	pine	log	YF	15-59_5_X	12.0951
170	spruce	log	YF	15-59_5_X	25.2898
171	birch	log	YF	15-59_5_X	0
172	pine	snag	YF	15-59_5_X	8.42575
173	spruce	snag	YF	15-59_5_X	7.67177
174	birch	snag	YF	15-59_5_X	5.1365
175	pine	stump	YF	15-59_5_X	10.746
176	spruce	stump	YF	15-59_5_X	12.3098
177	birch	stump	YF	15-59_5_X	7.22252
178	pine	branch	YF	15-59_5_X	205.993
179	spruce	branch	YF	15-59_5_X	50.2982
180	birch	branch	YF	15-59_5_X	22.3974
181	pine	log	YF	15-59_6_X	0
182	spruce	log	YF	15-59_6_X	57.3341
183	birch	log	YF	15-59_6_X	0
184	pine	snag	YF	15-59_6_X	0
185	spruce	snag	YF	15-59_6_X	0
186	birch	snag	YF	15-59_6_X	0
187	pine	stump	YF	15-59_6_X	33.3936
188	spruce	stump	YF	15-59_6_X	0
189	birch	stump	YF	15-59_6_X	0.66871
190	pine	branch	YF	15-59_6_X	9.29911
191	spruce	branch	YF	15-59_6_X	0
192	birch	branch	YF	15-59_6_X	0.0446695
193	pine	log	YF	15-59år0_X	47.9093
194	spruce	log	YF	15-59år0_X	0
195	birch	log	YF	15-59år0_X	0
196	pine	snag	YF	15-59år0_X	0
197	spruce	snag	YF	15-59år0_X	0
198	birch	snag	YF	15-59år0_X	0
199	pine	stump	YF	15-59år0_X	0
200	spruce	stump	YF	15-59år0_X	0
201	birch	stump	YF	15-59år0_X	1.5708
202	pine	branch	YF	15-59år0_X	110.612
203	spruce	branch	YF	15-59år0_X	35.5133
204	birch	branch	YF	15-59år0_X	192.073
205	pine	log	YF	15-59år1_X	0
206	spruce	log	YF	15-59år1_X	0
207	birch	log	YF	15-59år1_X	13.7445
208	pine	snag	YF	15-59år1_X	0
209	spruce	snag	YF	15-59år1_X	0
210	birch	snag	YF	15-59år1_X	0
211	pine	stump	YF	15-59år1_X	0
212	spruce	stump	YF	15-59år1_X	0
213	birch	stump	YF	15-59år1_X	1.23046
214	pine	branch	YF	15-59år1_X	5.02262
215	spruce	branch	YF	15-59år1_X	30.2928
216	birch	branch	YF	15-59år1_X	68.548
217	pine	branch	YF	15-59år3_X	40.115
218	spruce	branch	YF	15-59år3_X	178.38
219	birch	branch	YF	15-59år3_X	32.9679
220	pine	log	YF	15-59årreserv4_X	0
221	spruce	log	YF	15-59årreserv4_X	32.2013
222	birch	log	YF	15-59årreserv4_X	0
223	pine	snag	YF	15-59årreserv4_X	0
224	spruce	snag	YF	15-59årreserv4_X	0
225	birch	snag	YF	15-59årreserv4_X	0
226	pine	branch	YF	15-59årreserv4_X	28.7173
227	spruce	branch	YF	15-59årreserv4_X	292.661
228	birch	branch	YF	15-59årreserv4_X	2.05617
229	pine	log	CC	15_X	0
230	spruce	log	CC	15_X	0
231	birch	log	CC	15_X	0
232	pine	snag	CC	15_X	0
233	spruce	snag	CC	15_X	31.8132
234	birch	snag	CC	15_X	0
235	pine	stump	CC	15_X	10.7229
236	spruce	stump	CC	15_X	139.512
237	birch	stump	CC	15_X	9.45345
238	pine	log	CC	154_X	0
239	spruce	log	CC	154_X	0
240	birch	log	CC	154_X	0
241	pine	snag	CC	154_X	0
242	spruce	snag	CC	154_X	52.3472
243	birch	snag	CC	154_X	0
244	pine	stump	CC	154_X	39.157
245	spruce	stump	CC	154_X	104.674
246	birch	stump	CC	154_X	2.66349
247	pine	log	CC	156_X	0
248	spruce	log	CC	156_X	0
249	birch	log	CC	156_X	0
250	pine	snag	CC	156_X	0
251	spruce	snag	CC	156_X	29.2472
252	birch	snag	CC	156_X	0
253	pine	stump	CC	156_X	33.0405
254	spruce	stump	CC	156_X	93.4024
255	birch	stump	CC	156_X	0
256	pine	log	CC	3-7_2_X	9.20487
257	spruce	log	CC	3-7_2_X	5.18363
258	birch	log	CC	3-7_2_X	5.21504
259	pine	snag	CC	3-7_2_X	29.6566
260	spruce	snag	CC	3-7_2_X	8.4713
261	birch	snag	CC	3-7_2_X	0
262	pine	stump	CC	3-7_2_X	6.60991
263	spruce	stump	CC	3-7_2_X	39.0043
264	birch	stump	CC	3-7_2_X	2.71983
265	pine	branch	CC	3-7_2_X	6.67588
266	spruce	branch	CC	3-7_2_X	183.793
267	birch	branch	CC	3-7_2_X	9.83319
268	pine	log	CC	3-7_6_X	0
269	spruce	log	CC	3-7_6_X	39.0605
270	birch	log	CC	3-7_6_X	14.9226
271	pine	snag	CC	3-7_6_X	0
272	spruce	snag	CC	3-7_6_X	0
273	birch	snag	CC	3-7_6_X	0
274	pine	stump	CC	3-7_6_X	6.20377
275	spruce	stump	CC	3-7_6_X	59.1511
276	birch	stump	CC	3-7_6_X	1.1973
277	pine	branch	CC	3-7_6_X	2.75518
278	spruce	branch	CC	3-7_6_X	195.156
279	birch	branch	CC	3-7_6_X	5.21269
280	pine	log	CC	3-7år0_X	17.2788
281	spruce	log	CC	3-7år0_X	17.017
282	birch	log	CC	3-7år0_X	2.35619
283	pine	snag	CC	3-7år0_X	0
284	spruce	snag	CC	3-7år0_X	0
285	birch	snag	CC	3-7år0_X	0
286	pine	branch	CC	3-7år0_X	155.598
287	spruce	branch	CC	3-7år0_X	146.585
288	birch	branch	CC	3-7år0_X	21.7524
289	pine	log	CC	3-7år1_X	0
290	spruce	log	CC	3-7år1_X	19.635
291	birch	log	CC	3-7år1_X	8.63938
292	pine	snag	CC	3-7år1_X	0
293	spruce	snag	CC	3-7år1_X	0
294	birch	snag	CC	3-7år1_X	0
295	pine	branch	CC	3-7år1_X	308.223
296	spruce	branch	CC	3-7år1_X	322.024
297	birch	branch	CC	3-7år1_X	2.08445
298	pine	log	CC	3-7år2_X	7.59218
299	spruce	log	CC	3-7år2_X	16.0483
300	birch	log	CC	3-7år2_X	27.7507
301	pine	snag	CC	3-7år2_X	0.392699
302	spruce	snag	CC	3-7år2_X	0
303	birch	snag	CC	3-7år2_X	0
304	pine	branch	CC	3-7år2_X	509.45
305	spruce	branch	CC	3-7år2_X	108.598
306	birch	branch	CC	3-7år2_X	63.9903
307	pine	log	CC	3-7år3_X	0
308	spruce	log	CC	3-7år3_X	47.9093
309	birch	log	CC	3-7år3_X	0
310	pine	snag	CC	3-7år3_X	0
311	spruce	snag	CC	3-7år3_X	0
312	birch	snag	CC	3-7år3_X	0
313	pine	branch	CC	3-7år3_X	123.563
314	spruce	branch	CC	3-7år3_X	244.35
315	birch	branch	CC	3-7år3_X	0.0895354
316	pine	log	CC	3-7år4_X	0
317	spruce	log	CC	3-7år4_X	76.4454
318	birch	log	CC	3-7år4_X	0
319	pine	snag	CC	3-7år4_X	0
320	spruce	snag	CC	3-7år4_X	0
321	birch	snag	CC	3-7år4_X	0
322	pine	branch	CC	3-7år4_X	5.49936
323	spruce	branch	CC	3-7år4_X	768.503
324	birch	branch	CC	3-7år4_X	4.11549
325	pine	log	CC	3-7år5_X	160.221
326	spruce	log	CC	3-7år5_X	0
327	birch	log	CC	3-7år5_X	0
328	pine	snag	CC	3-7år5_X	0
329	spruce	snag	CC	3-7år5_X	0
330	birch	snag	CC	3-7år5_X	0
331	pine	stump	CC	3-7år5_X	7.85398
332	spruce	stump	CC	3-7år5_X	0
333	birch	stump	CC	3-7år5_X	0
334	pine	branch	CC	3-7år5_X	873.11
335	spruce	branch	CC	3-7år5_X	155.292
336	birch	branch	CC	3-7år5_X	55.3517
337	pine	log	CC	3-7år7_X	0
338	spruce	log	CC	3-7år7_X	40.8407
339	birch	log	CC	3-7år7_X	0
340	pine	snag	CC	3-7år7_X	0
341	spruce	snag	CC	3-7år7_X	0
342	birch	snag	CC	3-7år7_X	0
343	pine	branch	CC	3-7år7_X	111.079
344	spruce	branch	CC	3-7år7_X	500.701
345	birch	branch	CC	3-7år7_X	23.8714
346	pine	log	CC	3-7år8_X	61.8894
347	spruce	log	CC	3-7år8_X	89.5354
348	birch	log	CC	3-7år8_X	0
349	pine	snag	CC	3-7år8_X	0
350	spruce	snag	CC	3-7år8_X	0
351	birch	snag	CC	3-7år8_X	0
352	pine	branch	CC	3-7år8_X	454.012
353	spruce	branch	CC	3-7år8_X	1156.38
354	birch	branch	CC	3-7år8_X	44.8824
355	pine	stump	CC	37_X	34.6292
356	spruce	stump	CC	37_X	37.7392
357	birch	stump	CC	37_X	0.699569
358	pine	branch	CC	37_X	0
359	spruce	branch	CC	37_X	0.716197
360	birch	branch	CC	37_X	0
361	pine	log	CC	42_X	0
362	spruce	log	CC	42_X	0
363	birch	log	CC	42_X	0
364	pine	snag	CC	42_X	0
365	spruce	snag	CC	42_X	4.59639
366	birch	snag	CC	42_X	0
367	pine	stump	CC	42_X	22.8979
368	spruce	stump	CC	42_X	115.726
369	birch	stump	CC	42_X	1.33354
370	pine	stump	CC	57_X	61.5023
371	spruce	stump	CC	57_X	8.97151
372	birch	stump	CC	57_X	0.673019
373	pine	stump	CC	59_X	11.3381
374	spruce	stump	CC	59_X	97.0411
375	birch	stump	CC	59_X	0.816936
376	pine	log	CC	68815166890_X	0
377	spruce	log	CC	68815166890_X	28.1378
378	birch	log	CC	68815166890_X	44.6384
379	pine	snag	CC	68815166890_X	8.74765
380	spruce	snag	CC	68815166890_X	22.7753
381	birch	snag	CC	68815166890_X	0
382	pine	log	OF	68815181740_X	0
383	spruce	log	OF	68815181740_X	16.3707
384	birch	log	OF	68815181740_X	0
385	pine	snag	OF	68815181740_X	0
386	spruce	snag	OF	68815181740_X	31.1233
387	birch	snag	OF	68815181740_X	0
388	pine	log	CC	68815181820_X	0
389	spruce	log	CC	68815181820_X	22.3595
390	birch	log	CC	68815181820_X	0.308425
391	pine	snag	CC	68815181820_X	38.8974
392	spruce	snag	CC	68815181820_X	7.73188
393	birch	snag	CC	68815181820_X	1.38672
394	pine	log	OF	68815182830_X	0
395	spruce	log	OF	68815182830_X	4.52215
396	birch	log	OF	68815182830_X	0
397	pine	snag	OF	68815182830_X	0.0613592
398	spruce	snag	OF	68815182830_X	4.7665
399	birch	snag	OF	68815182830_X	11.0261
400	pine	log	OF	68815191590_X	64.794
401	spruce	log	OF	68815191590_X	18.5823
402	birch	log	OF	68815191590_X	6.08276
403	pine	snag	OF	68815191590_X	34.304
404	spruce	snag	OF	68815191590_X	0
405	birch	snag	OF	68815191590_X	0.835418
406	pine	log	CC	68815192690_X	117.925
407	spruce	log	CC	68815192690_X	168.582
408	birch	log	CC	68815192690_X	7.58726
409	pine	snag	CC	68815192690_X	63.2083
410	spruce	snag	CC	68815192690_X	1.61007
411	birch	snag	CC	68815192690_X	0
412	pine	log	YF	68815234350_X	159.493
413	spruce	log	YF	68815234350_X	0
414	birch	log	YF	68815234350_X	0
415	pine	snag	YF	68815234350_X	45.8434
416	spruce	snag	YF	68815234350_X	0
417	birch	snag	YF	68815234350_X	0
418	pine	log	YF	68815240340_X	38.2118
419	spruce	log	YF	68815240340_X	0
420	birch	log	YF	68815240340_X	0
421	pine	snag	YF	68815240340_X	1.71806
422	spruce	snag	YF	68815240340_X	2.89616
423	birch	snag	YF	68815240340_X	0
424	pine	log	YF	68815242440_X	0
425	spruce	log	YF	68815242440_X	0
426	birch	log	YF	68815242440_X	0
427	pine	snag	YF	68815242440_X	20.0545
428	spruce	snag	YF	68815242440_X	0
429	birch	snag	YF	68815242440_X	0
430	pine	log	YF	68815243030_X	0
431	spruce	log	YF	68815243030_X	0
432	birch	log	YF	68815243030_X	0
433	pine	snag	YF	68815243030_X	0.810531
434	spruce	snag	YF	68815243030_X	0
435	birch	snag	YF	68815243030_X	0
436	pine	log	CC	68815244980_X	163.854
437	spruce	log	CC	68815244980_X	15.0738
438	birch	log	CC	68815244980_X	9.48407
439	pine	snag	CC	68815244980_X	7.85889
440	spruce	snag	CC	68815244980_X	5.45059
441	birch	snag	CC	68815244980_X	1.39764
442	pine	log	OF	68815245910_X	234.567
443	spruce	log	OF	68815245910_X	2.13546
444	birch	log	OF	68815245910_X	0.840921
445	pine	snag	OF	68815245910_X	16.3978
446	spruce	snag	OF	68815245910_X	0.322897
447	birch	snag	OF	68815245910_X	0.600615
448	pine	log	OF	68815246570_X	95.4465
449	spruce	log	OF	68815246570_X	76.5437
450	birch	log	OF	68815246570_X	0
451	pine	snag	OF	68815246570_X	131.567
452	spruce	snag	OF	68815246570_X	5.9193
453	birch	snag	OF	68815246570_X	0.0259672
454	pine	log	CC	68815252290_X	0
455	spruce	log	CC	68815252290_X	0
456	birch	log	CC	68815252290_X	0
457	pine	snag	CC	68815252290_X	11.9306
458	spruce	snag	CC	68815252290_X	0
459	birch	snag	CC	68815252290_X	0
460	pine	log	OF	68815252290_X	0
461	spruce	log	OF	68815252290_X	0
462	birch	log	OF	68815252290_X	0
463	pine	snag	OF	68815252290_X	4.40299
464	spruce	snag	OF	68815252290_X	0
465	birch	snag	OF	68815252290_X	0
466	pine	log	YF	68815254140_X	0
467	spruce	log	YF	68815254140_X	0
468	birch	log	YF	68815254140_X	0
469	pine	snag	YF	68815254140_X	4.12413
470	spruce	snag	YF	68815254140_X	0
471	birch	snag	YF	68815254140_X	0
472	pine	log	CC	68815255830_X	0
473	spruce	log	CC	68815255830_X	19.2192
474	birch	log	CC	68815255830_X	0
475	pine	snag	CC	68815255830_X	6.29952
476	spruce	snag	CC	68815255830_X	0.714938
477	birch	snag	CC	68815255830_X	0
478	pine	log	CC	68815256040_X	0
479	spruce	log	CC	68815256040_X	37.0565
480	birch	log	CC	68815256040_X	1.46502
481	pine	snag	CC	68815256040_X	11.8092
482	spruce	snag	CC	68815256040_X	6.21115
483	birch	snag	CC	68815256040_X	0
484	pine	log	CC	68815258040_X	0.75667
485	spruce	log	CC	68815258040_X	0
486	birch	log	CC	68815258040_X	0
487	pine	snag	CC	68815258040_X	7.59493
488	spruce	snag	CC	68815258040_X	0.0735133
489	birch	snag	CC	68815258040_X	0.122686
490	pine	log	NR	68815259620_X	19.9366
491	spruce	log	NR	68815259620_X	0
492	birch	log	NR	68815259620_X	0
493	pine	snag	NR	68815259620_X	167.751
494	spruce	snag	NR	68815259620_X	0
495	birch	snag	NR	68815259620_X	0
496	pine	log	SAS	68815259620_X	79.7464
497	spruce	log	SAS	68815259620_X	0
498	birch	log	SAS	68815259620_X	0
499	pine	snag	SAS	68815259620_X	207.132
500	spruce	snag	SAS	68815259620_X	0
501	birch	snag	SAS	68815259620_X	0
502	pine	log	CC	68815262080_X	35.4498
503	spruce	log	CC	68815262080_X	0
504	birch	log	CC	68815262080_X	0
505	pine	snag	CC	68815262080_X	50.3116
506	spruce	snag	CC	68815262080_X	0
507	birch	snag	CC	68815262080_X	0
508	pine	log	NR	68815262690_X	27.9112
509	spruce	log	NR	68815262690_X	0
510	birch	log	NR	68815262690_X	0
511	pine	snag	NR	68815262690_X	144.166
512	spruce	snag	NR	68815262690_X	0
513	birch	snag	NR	68815262690_X	0
514	pine	log	SAS	68815262690_X	41.8669
515	spruce	log	SAS	68815262690_X	0
516	birch	log	SAS	68815262690_X	0
517	pine	snag	SAS	68815262690_X	131.108
518	spruce	snag	SAS	68815262690_X	0
519	birch	snag	SAS	68815262690_X	0
520	pine	log	OF	68815264550_X	62.3019
521	spruce	log	OF	68815264550_X	15.3251
522	birch	log	OF	68815264550_X	0
523	pine	snag	OF	68815264550_X	17.4388
524	spruce	snag	OF	68815264550_X	0
525	birch	snag	OF	68815264550_X	0
526	pine	log	OF	68815269370_X	0
527	spruce	log	OF	68815269370_X	0
528	birch	log	OF	68815269370_X	0
529	pine	snag	OF	68815269370_X	64.9936
530	spruce	snag	OF	68815269370_X	0
531	birch	snag	OF	68815269370_X	0.611138
532	pine	log	YF	68815270320_X	147.863
533	spruce	log	YF	68815270320_X	0
534	birch	log	YF	68815270320_X	5.56399
535	pine	snag	YF	68815270320_X	0.937373
536	spruce	snag	YF	68815270320_X	0
537	birch	snag	YF	68815270320_X	0
538	pine	log	OF	68815271390_X	0
539	spruce	log	OF	68815271390_X	13.0039
540	birch	log	OF	68815271390_X	4.88872
541	pine	snag	OF	68815271390_X	3.1643
542	spruce	snag	OF	68815271390_X	0
543	birch	snag	OF	68815271390_X	0
544	pine	log	CC	68815277930_X	42.3404
545	spruce	log	CC	68815277930_X	32.2894
546	birch	log	CC	68815277930_X	4.72939
547	pine	snag	CC	68815277930_X	22.6667
548	spruce	snag	CC	68815277930_X	3.31571
549	birch	snag	CC	68815277930_X	0.43354
550	pine	log	SAS	68815281820_X	19.3136
551	spruce	log	SAS	68815281820_X	30.2356
552	birch	log	SAS	68815281820_X	1.51745
553	pine	snag	SAS	68815281820_X	13.8906
554	spruce	snag	SAS	68815281820_X	9.8175
555	birch	snag	SAS	68815281820_X	0.601836
556	pine	log	CC	68815282450_X	16.8838
557	spruce	log	CC	68815282450_X	52.4444
558	birch	log	CC	68815282450_X	6.32272
559	pine	snag	CC	68815282450_X	4.74043
560	spruce	snag	CC	68815282450_X	0.202731
561	birch	snag	CC	68815282450_X	0
562	pine	log	OF	68815282680_X	16.1985
563	spruce	log	OF	68815282680_X	56.1061
564	birch	log	OF	68815282680_X	6.70208
565	pine	snag	OF	68815282680_X	11.4834
566	spruce	snag	OF	68815282680_X	0
567	birch	snag	OF	68815282680_X	1.04531
568	pine	log	YF	68815284460_X	423.653
569	spruce	log	YF	68815284460_X	0
570	birch	log	YF	68815284460_X	0
571	pine	snag	YF	68815284460_X	16.5095
572	spruce	snag	YF	68815284460_X	0
573	birch	snag	YF	68815284460_X	0
574	pine	log	OF	68815284920_X	0
575	spruce	log	OF	68815284920_X	1.633
576	birch	log	OF	68815284920_X	14.1629
577	pine	snag	OF	68815284920_X	0
578	spruce	snag	OF	68815284920_X	0.666533
579	birch	snag	OF	68815284920_X	0.388993
580	pine	log	OF	68815288140_X	90.9607
581	spruce	log	OF	68815288140_X	3.39162
582	birch	log	OF	68815288140_X	1.08257
583	pine	snag	OF	68815288140_X	115.21
584	spruce	snag	OF	68815288140_X	0
585	birch	snag	OF	68815288140_X	3.07991
586	pine	log	OF	68815288610_X	57.8161
587	spruce	log	OF	68815288610_X	41.4531
588	birch	log	OF	68815288610_X	3.28781
589	pine	snag	OF	68815288610_X	29.7489
590	spruce	snag	OF	68815288610_X	4.0329
591	birch	snag	OF	68815288610_X	5.48552
592	pine	log	SAS	68815290650_X	0
593	spruce	log	SAS	68815290650_X	0
594	birch	log	SAS	68815290650_X	0.308425
595	pine	snag	SAS	68815290650_X	12.0287
596	spruce	snag	SAS	68815290650_X	13.4506
597	birch	snag	SAS	68815290650_X	2.21865
598	pine	log	OF	68815299760_X	0
599	spruce	log	OF	68815299760_X	0
600	birch	log	OF	68815299760_X	0
601	pine	snag	OF	68815299760_X	7.13691
602	spruce	snag	OF	68815299760_X	7.42746
603	birch	snag	OF	68815299760_X	0.334635
604	pine	stump	OF	68815299760_X	0
605	spruce	stump	OF	68815299760_X	0
606	birch	stump	OF	68815299760_X	0.141372
607	pine	log	CC	68815302550_X	0
608	spruce	log	CC	68815302550_X	35.1723
609	birch	log	CC	68815302550_X	0
610	pine	snag	CC	68815302550_X	1.69646
611	spruce	snag	CC	68815302550_X	5.92681
612	birch	snag	CC	68815302550_X	0
613	pine	log	CC	68815357910_X	0
614	spruce	log	CC	68815357910_X	0
615	birch	log	CC	68815357910_X	0
616	pine	snag	CC	68815357910_X	0
617	spruce	snag	CC	68815357910_X	4.13983
618	birch	snag	CC	68815357910_X	0
619	pine	log	CC	68815360090_X	37.6677
620	spruce	log	CC	68815360090_X	31.1149
621	birch	log	CC	68815360090_X	73.7431
622	pine	snag	CC	68815360090_X	10.0495
623	spruce	snag	CC	68815360090_X	0.777335
624	birch	snag	CC	68815360090_X	3.91604
625	pine	log	OF	68815384150_X	3.92502
626	spruce	log	OF	68815384150_X	2.51231
627	birch	log	OF	68815384150_X	0
628	pine	snag	OF	68815384150_X	65.6744
629	spruce	snag	OF	68815384150_X	0.794897
630	birch	snag	OF	68815384150_X	0
631	pine	log	OF	68815397150_X	0
632	spruce	log	OF	68815397150_X	128.756
633	birch	log	OF	68815397150_X	1.49586
634	pine	snag	OF	68815397150_X	0
635	spruce	snag	OF	68815397150_X	58.0324
636	birch	snag	OF	68815397150_X	5.73289
637	pine	log	SAS	68915111910_X	295.062
638	spruce	log	SAS	68915111910_X	2.76354
639	birch	log	SAS	68915111910_X	0
640	pine	snag	SAS	68915111910_X	271.641
641	spruce	snag	SAS	68915111910_X	10.6848
642	birch	snag	SAS	68915111910_X	0.647855
643	pine	log	CC	68915117810_X	0
644	spruce	log	CC	68915117810_X	0
645	birch	log	CC	68915117810_X	16.1862
646	pine	snag	CC	68915117810_X	0
647	spruce	snag	CC	68915117810_X	28.0222
648	birch	snag	CC	68915117810_X	0
649	pine	log	CC	68915122020_X	39.8732
650	spruce	log	CC	68915122020_X	0
651	birch	log	CC	68915122020_X	0.400953
652	pine	snag	CC	68915122020_X	2.06992
653	spruce	snag	CC	68915122020_X	0
654	birch	snag	CC	68915122020_X	0.376525
655	pine	log	OF	68915142830_X	79.1234
656	spruce	log	OF	68915142830_X	0.246987
657	birch	log	OF	68915142830_X	0
658	pine	snag	OF	68915142830_X	14.4419
659	spruce	snag	OF	68915142830_X	0.0100148
660	birch	snag	OF	68915142830_X	0.0283725
661	pine	stump	OF	68915142830_X	3.05304
662	spruce	stump	OF	68915142830_X	0
663	birch	stump	OF	68915142830_X	0
664	pine	log	CC	68915144280_X	203.727
665	spruce	log	CC	68915144280_X	0
666	birch	log	CC	68915144280_X	49.7977
667	pine	snag	CC	68915144280_X	8.55878
668	spruce	snag	CC	68915144280_X	0
669	birch	snag	CC	68915144280_X	0
670	pine	log	CC	68915153950_X	188.152
671	spruce	log	CC	68915153950_X	0.826461
672	birch	log	CC	68915153950_X	5.69044
673	pine	snag	CC	68915153950_X	6.69522
674	spruce	snag	CC	68915153950_X	2.34137
675	birch	snag	CC	68915153950_X	1.45841
676	pine	log	CC	68915154800_X	62.9249
677	spruce	log	CC	68915154800_X	27.6354
678	birch	log	CC	68915154800_X	0
679	pine	snag	CC	68915154800_X	10.562
680	spruce	snag	CC	68915154800_X	0
681	birch	snag	CC	68915154800_X	0
682	pine	log	SAS	68915161780_X	165.686
683	spruce	log	SAS	68915161780_X	89.0111
684	birch	log	SAS	68915161780_X	11.7202
685	pine	snag	SAS	68915161780_X	114.147
686	spruce	snag	SAS	68915161780_X	9.11082
687	birch	snag	SAS	68915161780_X	5.01892
688	pine	log	OF	68915163340_X	0
689	spruce	log	OF	68915163340_X	39.4194
690	birch	log	OF	68915163340_X	1.64391
691	pine	snag	OF	68915163340_X	0
692	spruce	snag	OF	68915163340_X	2.3029
693	birch	snag	OF	68915163340_X	0.0494571
694	pine	log	OF	68915166830_X	68.6567
695	spruce	log	OF	68915166830_X	0
696	birch	log	OF	68915166830_X	0
697	pine	snag	OF	68915166830_X	61.6159
698	spruce	snag	OF	68915166830_X	0
699	birch	snag	OF	68915166830_X	0.076699
700	pine	log	YF	68915169320_X	85.9766
701	spruce	log	YF	68915169320_X	0
702	birch	log	YF	68915169320_X	0
703	pine	snag	YF	68915169320_X	9.40016
704	spruce	snag	YF	68915169320_X	0
705	birch	snag	YF	68915169320_X	0
706	pine	log	CC	68915179570_X	66.04
707	spruce	log	CC	68915179570_X	0
708	birch	log	CC	68915179570_X	0.462638
709	pine	snag	CC	68915179570_X	10.1275
710	spruce	snag	CC	68915179570_X	0.455629
711	birch	snag	CC	68915179570_X	0.708429
712	pine	log	CC	68915183190_X	0
713	spruce	log	CC	68915183190_X	58.3693
714	birch	log	CC	68915183190_X	0
715	pine	snag	CC	68915183190_X	6.57745
716	spruce	snag	CC	68915183190_X	4.73032
717	birch	snag	CC	68915183190_X	0
718	pine	log	SAS	68915184360_X	99.06
719	spruce	log	SAS	68915184360_X	0
720	birch	log	SAS	68915184360_X	0
721	pine	snag	SAS	68915184360_X	73.9817
722	spruce	snag	SAS	68915184360_X	0
723	birch	snag	SAS	68915184360_X	0.0954504
724	pine	log	YF	68915187030_X	118.374
725	spruce	log	YF	68915187030_X	0
726	birch	log	YF	68915187030_X	1.98317
727	pine	snag	YF	68915187030_X	21.7531
728	spruce	snag	YF	68915187030_X	0
729	birch	snag	YF	68915187030_X	0
730	pine	log	CC	68915188380_X	69.4635
731	spruce	log	CC	68915188380_X	97.2263
732	birch	log	CC	68915188380_X	7.58726
733	pine	snag	CC	68915188380_X	0.452488
734	spruce	snag	CC	68915188380_X	3.77777
735	birch	snag	CC	68915188380_X	0
736	pine	log	CC	68915196730_X	223.041
737	spruce	log	CC	68915196730_X	32.2832
738	birch	log	CC	68915196730_X	0
739	pine	snag	CC	68915196730_X	12.5498
740	spruce	snag	CC	68915196730_X	0
741	birch	snag	CC	68915196730_X	1.80023
742	pine	log	CC	68915201160_X	56.0717
743	spruce	log	CC	68915201160_X	16.1667
744	birch	log	CC	68915201160_X	0
745	pine	snag	CC	68915201160_X	27.7232
746	spruce	snag	CC	68915201160_X	0.988129
747	birch	snag	CC	68915201160_X	0
748	pine	log	YF	68915202760_X	156.17
749	spruce	log	YF	68915202760_X	0
750	birch	log	YF	68915202760_X	5.7326
751	pine	snag	YF	68915202760_X	3.18629
752	spruce	snag	YF	68915202760_X	0
753	birch	snag	YF	68915202760_X	0
754	pine	log	SAS	68915205430_X	394.869
755	spruce	log	SAS	68915205430_X	0
756	birch	log	SAS	68915205430_X	2.67405
757	pine	snag	SAS	68915205430_X	506.505
758	spruce	snag	SAS	68915205430_X	0
759	birch	snag	SAS	68915205430_X	0.325548
760	pine	log	OF	68915208200_X	0
761	spruce	log	OF	68915208200_X	0
762	birch	log	OF	68915208200_X	1.391
763	pine	snag	OF	68915208200_X	81.9576
764	spruce	snag	OF	68915208200_X	0
765	birch	snag	OF	68915208200_X	0
766	pine	log	OF	68915214120_X	22.4287
767	spruce	log	OF	68915214120_X	0
768	birch	log	OF	68915214120_X	0
769	pine	snag	OF	68915214120_X	62.1972
770	spruce	snag	OF	68915214120_X	0
771	birch	snag	OF	68915214120_X	0.0192423
772	pine	log	OF	68915217770_X	20.1858
773	spruce	log	OF	68915217770_X	0
774	birch	log	OF	68915217770_X	5.69044
775	pine	snag	OF	68915217770_X	31.5171
776	spruce	snag	OF	68915217770_X	14.0599
777	birch	snag	OF	68915217770_X	0.0522732
778	pine	log	CC	68915221370_X	99.1846
779	spruce	log	CC	68915221370_X	12.5301
780	birch	log	CC	68915221370_X	19.7901
781	pine	snag	CC	68915221370_X	45.9913
782	spruce	snag	CC	68915221370_X	0
783	birch	snag	CC	68915221370_X	0.330358
784	pine	log	OF	68915227200_X	118.623
785	spruce	log	OF	68915227200_X	127.763
786	birch	log	OF	68915227200_X	0
787	pine	snag	OF	68915227200_X	15.8074
788	spruce	snag	OF	68915227200_X	6.01617
789	birch	snag	OF	68915227200_X	2.25316
790	pine	log	CC	68915227230_X	244.373
791	spruce	log	CC	68915227230_X	50.7612
792	birch	log	CC	68915227230_X	27.9021
793	pine	snag	CC	68915227230_X	11.5895
794	spruce	snag	CC	68915227230_X	15.5574
795	birch	snag	CC	68915227230_X	1.65923
796	pine	log	OF	68915228040_X	266.652
797	spruce	log	OF	68915228040_X	0
798	birch	log	OF	68915228040_X	0
799	pine	snag	OF	68915228040_X	59.7437
800	spruce	snag	OF	68915228040_X	0
801	birch	snag	OF	68915228040_X	0
802	pine	log	CC	68915231190_X	406.595
803	spruce	log	CC	68915231190_X	0
804	birch	log	CC	68915231190_X	42.8174
805	pine	snag	CC	68915231190_X	27.9301
806	spruce	snag	CC	68915231190_X	0.719444
807	birch	snag	CC	68915231190_X	2.22669
808	pine	log	OF	68915231280_X	133.326
809	spruce	log	OF	68915231280_X	0.879308
810	birch	log	OF	68915231280_X	3.92008
811	pine	snag	OF	68915231280_X	19.5778
812	spruce	snag	OF	68915231280_X	6.04688
813	birch	snag	OF	68915231280_X	2.58559
814	pine	log	CC	68915233010_X	111.313
815	spruce	log	CC	68915233010_X	0
816	birch	log	CC	68915233010_X	0
817	pine	snag	CC	68915233010_X	35.1576
818	spruce	snag	CC	68915233010_X	0
819	birch	snag	CC	68915233010_X	2.80047
820	pine	log	OF	68915247030_X	64.794
821	spruce	log	OF	68915247030_X	2.26108
822	birch	log	OF	68915247030_X	1.26454
823	pine	snag	OF	68915247030_X	25.9365
824	spruce	snag	OF	68915247030_X	0
825	birch	snag	OF	68915247030_X	1.43164
826	pine	log	CC	68915250370_X	47.7232
827	spruce	log	CC	68915250370_X	0
828	birch	log	CC	68915250370_X	0
829	pine	snag	CC	68915250370_X	66.752
830	spruce	snag	CC	68915250370_X	0
831	birch	snag	CC	68915250370_X	0.302747
832	pine	log	OF	68915257140_X	359.831
833	spruce	log	OF	68915257140_X	2.07265
834	birch	log	OF	68915257140_X	3.0349
835	pine	snag	OF	68915257140_X	22.5728
836	spruce	snag	OF	68915257140_X	0
837	birch	snag	OF	68915257140_X	2.3342
838	pine	log	SAS	69015108850_X	132.703
839	spruce	log	SAS	69015108850_X	21.3546
840	birch	log	SAS	69015108850_X	0.755642
841	pine	snag	SAS	69015108850_X	210.579
842	spruce	snag	SAS	69015108850_X	7.49177
843	birch	snag	SAS	69015108850_X	0.316884
844	pine	log	OF	69015109990_X	162.141
845	spruce	log	OF	69015109990_X	3.76846
846	birch	log	OF	69015109990_X	0
847	pine	snag	OF	69015109990_X	17.9474
848	spruce	snag	OF	69015109990_X	2.472
849	birch	snag	OF	69015109990_X	0.383372
850	pine	log	CC	69015118960_X	176.107
851	spruce	log	CC	69015118960_X	0
852	birch	log	CC	69015118960_X	10.9594
853	pine	snag	CC	69015118960_X	6.78787
854	spruce	snag	CC	69015118960_X	0
855	birch	snag	CC	69015118960_X	0
856	pine	log	SAS	69015124830_X	106.536
857	spruce	log	SAS	69015124830_X	18.7167
858	birch	log	SAS	69015124830_X	13.3324
859	pine	snag	SAS	69015124830_X	100.096
860	spruce	snag	SAS	69015124830_X	11.6491
861	birch	snag	SAS	69015124830_X	2.33882
862	pine	log	SAS	69015128420_X	174.445
863	spruce	log	SAS	69015128420_X	0
864	birch	log	SAS	69015128420_X	0
865	pine	snag	SAS	69015128420_X	101.51
866	spruce	snag	SAS	69015128420_X	0
867	birch	snag	SAS	69015128420_X	0
868	pine	log	CC	69015129170_X	129.413
869	spruce	log	CC	69015129170_X	44.7191
870	birch	log	CC	69015129170_X	88.3916
871	pine	snag	CC	69015129170_X	28.4718
872	spruce	snag	CC	69015129170_X	0
873	birch	snag	CC	69015129170_X	0.169744
874	pine	log	YF	69015138030_X	61.0558
875	spruce	log	YF	69015138030_X	0
876	birch	log	YF	69015138030_X	0
877	pine	snag	YF	69015138030_X	24.8345
878	spruce	snag	YF	69015138030_X	0
879	birch	snag	YF	69015138030_X	1.94867
880	pine	log	SAS	69015149620_X	0
881	spruce	log	SAS	69015149620_X	13.8177
882	birch	log	SAS	69015149620_X	24.007
883	pine	snag	SAS	69015149620_X	0.935606
884	spruce	snag	SAS	69015149620_X	15.3054
885	birch	snag	SAS	69015149620_X	4.73767
886	pine	log	CC	7-14_14_X	0
887	spruce	log	CC	7-14_14_X	0.19635
888	birch	log	CC	7-14_14_X	0.19635
889	pine	snag	CC	7-14_14_X	0
890	spruce	snag	CC	7-14_14_X	100.193
891	birch	snag	CC	7-14_14_X	0
892	pine	stump	CC	7-14_14_X	13.3896
893	spruce	stump	CC	7-14_14_X	33.363
894	birch	stump	CC	7-14_14_X	17.2257
895	pine	branch	CC	7-14_14_X	2.27051
896	spruce	branch	CC	7-14_14_X	21.4196
897	birch	branch	CC	7-14_14_X	4.28391
898	pine	log	CC	7-14_2_X	0
899	spruce	log	CC	7-14_2_X	56.5173
900	birch	log	CC	7-14_2_X	1.13097
901	pine	snag	CC	7-14_2_X	0
902	spruce	snag	CC	7-14_2_X	16.5939
903	birch	snag	CC	7-14_2_X	0
904	pine	stump	CC	7-14_2_X	13.2554
905	spruce	stump	CC	7-14_2_X	86.2255
906	birch	stump	CC	7-14_2_X	6.3146
907	pine	branch	CC	7-14_2_X	36.5493
908	spruce	branch	CC	7-14_2_X	146.03
909	birch	branch	CC	7-14_2_X	9.19387
910	pine	log	CC	7-14_6_X	6.66018
911	spruce	log	CC	7-14_6_X	22.7644
912	birch	log	CC	7-14_6_X	0
913	pine	snag	CC	7-14_6_X	0
914	spruce	snag	CC	7-14_6_X	19.991
915	birch	snag	CC	7-14_6_X	0
916	pine	stump	CC	7-14_6_X	2.54818
917	spruce	stump	CC	7-14_6_X	49.5998
918	birch	stump	CC	7-14_6_X	2.68432
919	pine	branch	CC	7-14_6_X	5.47639
920	spruce	branch	CC	7-14_6_X	149.764
921	birch	branch	CC	7-14_6_X	0.112508
922	pine	log	CC	7-14_7_X	0
923	spruce	log	CC	7-14_7_X	0
924	birch	log	CC	7-14_7_X	16.8599
925	pine	snag	CC	7-14_7_X	0
926	spruce	snag	CC	7-14_7_X	42.8932
927	birch	snag	CC	7-14_7_X	0
928	pine	stump	CC	7-14_7_X	20.0347
929	spruce	stump	CC	7-14_7_X	41.0743
930	birch	stump	CC	7-14_7_X	1.76243
931	pine	branch	CC	7-14_7_X	43.4694
932	spruce	branch	CC	7-14_7_X	105.615
933	birch	branch	CC	7-14_7_X	9.20094
934	pine	log	CC	7-14_8_X	0
935	spruce	log	CC	7-14_8_X	13.8754
936	birch	log	CC	7-14_8_X	0
937	pine	snag	CC	7-14_8_X	39.7516
938	spruce	snag	CC	7-14_8_X	10.4824
939	birch	snag	CC	7-14_8_X	0
940	pine	stump	CC	7-14_8_X	0
941	spruce	stump	CC	7-14_8_X	50.0115
942	birch	stump	CC	7-14_8_X	2.22155
943	pine	branch	CC	7-14_8_X	1.1731
944	spruce	branch	CC	7-14_8_X	74.3436
945	birch	branch	CC	7-14_8_X	13.8066
946	pine	log	CC	7-14år1_X	0
947	spruce	log	CC	7-14år1_X	16.9646
948	birch	log	CC	7-14år1_X	0
949	pine	snag	CC	7-14år1_X	0
950	spruce	snag	CC	7-14år1_X	5.5292
951	birch	snag	CC	7-14år1_X	0
952	pine	branch	CC	7-14år1_X	0.0609469
953	spruce	branch	CC	7-14år1_X	454.436
954	birch	branch	CC	7-14år1_X	3.35993
955	pine	log	CC	7-14år2_X	31.8872
956	spruce	log	CC	7-14år2_X	0
957	birch	log	CC	7-14år2_X	0
958	pine	snag	CC	7-14år2_X	0
959	spruce	snag	CC	7-14år2_X	0
960	birch	snag	CC	7-14år2_X	0
961	pine	branch	CC	7-14år2_X	506.759
962	spruce	branch	CC	7-14år2_X	69.5926
963	birch	branch	CC	7-14år2_X	11.5179
964	pine	log	CC	7-14år3_X	0
965	spruce	log	CC	7-14år3_X	191.637
966	birch	log	CC	7-14år3_X	1.5708
967	pine	snag	CC	7-14år3_X	0
968	spruce	snag	CC	7-14år3_X	0
969	birch	snag	CC	7-14år3_X	0
970	pine	branch	CC	7-14år3_X	211.982
971	spruce	branch	CC	7-14år3_X	736.119
972	birch	branch	CC	7-14år3_X	68.9941
973	pine	log	CC	7-14år4_X	0
974	spruce	log	CC	7-14år4_X	112.574
975	birch	log	CC	7-14år4_X	0
976	pine	snag	CC	7-14år4_X	0
977	spruce	snag	CC	7-14år4_X	0
978	birch	snag	CC	7-14år4_X	0
979	pine	branch	CC	7-14år4_X	0
980	spruce	branch	CC	7-14år4_X	428.944
981	birch	branch	CC	7-14år4_X	17.8937
982	pine	stump	CC	84_X	42.5738
983	spruce	stump	CC	84_X	30.9535
984	birch	stump	CC	84_X	0.638498
985	pine	log	CC	98_X	0
986	spruce	log	CC	98_X	0
987	birch	log	CC	98_X	0
988	pine	snag	CC	98_X	0
989	spruce	snag	CC	98_X	39.7405
990	birch	snag	CC	98_X	0
991	pine	stump	CC	98_X	41.2467
992	spruce	stump	CC	98_X	70.2449
993	birch	stump	CC	98_X	8.42516
994	pine	log	SAS	FA_3_X	0
995	spruce	log	SAS	FA_3_X	9.89602
996	birch	log	SAS	FA_3_X	40.4742
997	pine	snag	SAS	FA_3_X	0
998	spruce	snag	SAS	FA_3_X	97.7559
999	birch	snag	SAS	FA_3_X	0
1000	pine	stump	SAS	FA_3_X	6.32246
1001	spruce	stump	SAS	FA_3_X	12.8428
1002	birch	stump	SAS	FA_3_X	3.70708
1003	pine	branch	SAS	FA_3_X	7.11924
1004	spruce	branch	SAS	FA_3_X	96.7536
1005	birch	branch	SAS	FA_3_X	36.7123
1006	pine	log	SAS	FA_6_X	0
1007	spruce	log	SAS	FA_6_X	0
1008	birch	log	SAS	FA_6_X	0
1009	pine	snag	SAS	FA_6_X	0
1010	spruce	snag	SAS	FA_6_X	90.5721
1011	birch	snag	SAS	FA_6_X	70.2146
1012	pine	stump	SAS	FA_6_X	20.8322
1013	spruce	stump	SAS	FA_6_X	36.0686
1014	birch	stump	SAS	FA_6_X	0
1015	pine	branch	SAS	FA_6_X	29.2941
1016	spruce	branch	SAS	FA_6_X	22.7808
1017	birch	branch	SAS	FA_6_X	1.62617
1018	pine	log	SAS	FA_8_X	14.4827
1019	spruce	log	SAS	FA_8_X	0.15708
1020	birch	log	SAS	FA_8_X	0.314159
1021	pine	snag	SAS	FA_8_X	54.6637
1022	spruce	snag	SAS	FA_8_X	11.1527
1023	birch	snag	SAS	FA_8_X	1.24564
1024	pine	stump	SAS	FA_8_X	11.0584
1025	spruce	stump	SAS	FA_8_X	0
1026	birch	stump	SAS	FA_8_X	2.12058
1027	pine	branch	SAS	FA_8_X	10.6527
1028	spruce	branch	SAS	FA_8_X	111.292
1029	birch	branch	SAS	FA_8_X	15.0376
1030	pine	branch	SAS	FA1_X	46.2755
1031	spruce	branch	SAS	FA1_X	4.04578
1032	birch	branch	SAS	FA1_X	13.7582
1033	pine	log	SAS	FA2_X	0
1034	spruce	log	SAS	FA2_X	41.6261
1035	birch	log	SAS	FA2_X	0
1036	pine	snag	SAS	FA2_X	0
1037	spruce	snag	SAS	FA2_X	0
1038	birch	snag	SAS	FA2_X	0
1039	pine	branch	SAS	FA2_X	85.7341
1040	spruce	branch	SAS	FA2_X	179.443
1041	birch	branch	SAS	FA2_X	14.7985
1042	pine	log	SAS	FA4_X	0
1043	spruce	log	SAS	FA4_X	0
1044	birch	log	SAS	FA4_X	0.785398
1045	pine	snag	SAS	FA4_X	0
1046	spruce	snag	SAS	FA4_X	0
1047	birch	snag	SAS	FA4_X	0
1048	pine	branch	SAS	FA4_X	60.7246
1049	spruce	branch	SAS	FA4_X	31.0193
1050	birch	branch	SAS	FA4_X	4.0393
1051	pine	log	NR	Flotthöljan-1_X	24.4846
1052	spruce	log	NR	Flotthöljan-1_X	83.4212
1053	birch	log	NR	Flotthöljan-1_X	0
1054	pine	snag	NR	Flotthöljan-1_X	46.0371
1055	spruce	snag	NR	Flotthöljan-1_X	7.18276
1056	birch	snag	NR	Flotthöljan-1_X	1.34774
1057	pine	log	NR	Flotthöljan-2_X	0
1058	spruce	log	NR	Flotthöljan-2_X	0
1059	birch	log	NR	Flotthöljan-2_X	6.95499
1060	pine	snag	NR	Flotthöljan-2_X	57.1079
1061	spruce	snag	NR	Flotthöljan-2_X	4.13416
1062	birch	snag	NR	Flotthöljan-2_X	0.143458
1063	pine	log	NR	Hagåsen-1_X	146.135
1064	spruce	log	NR	Hagåsen-1_X	0
1065	birch	log	NR	Hagåsen-1_X	1.38791
1066	pine	snag	NR	Hagåsen-1_X	182.779
1067	spruce	snag	NR	Hagåsen-1_X	0.0260163
1068	birch	snag	NR	Hagåsen-1_X	0.159971
1069	pine	log	NR	Hagåsen-2_X	377.362
1070	spruce	log	NR	Hagåsen-2_X	68.4604
1071	birch	log	NR	Hagåsen-2_X	0
1072	pine	snag	NR	Hagåsen-2_X	437.091
1073	spruce	snag	NR	Hagåsen-2_X	0.457593
1074	birch	snag	NR	Hagåsen-2_X	1.22795
1075	pine	log	NR	Hagåsen-3_X	141.425
1076	spruce	log	NR	Hagåsen-3_X	40.1969
1077	birch	log	NR	Hagåsen-3_X	0.354689
1078	pine	snag	NR	Hagåsen-3_X	172.538
1079	spruce	snag	NR	Hagåsen-3_X	21.6133
1080	birch	snag	NR	Hagåsen-3_X	0.4599
1081	pine	log	NR	Hagåsen-4_X	185.66
1082	spruce	log	NR	Hagåsen-4_X	0
1083	birch	log	NR	Hagåsen-4_X	0.308425
1084	pine	snag	NR	Hagåsen-4_X	169.429
1085	spruce	snag	NR	Hagåsen-4_X	11.7846
1086	birch	snag	NR	Hagåsen-4_X	0.952933
1087	pine	log	NR	Hagåsen-5_X	176.314
1088	spruce	log	NR	Hagåsen-5_X	70.1248
1089	birch	log	NR	Hagåsen-5_X	0.925275
1090	pine	snag	NR	Hagåsen-5_X	155.228
1091	spruce	snag	NR	Hagåsen-5_X	27.337
1092	birch	snag	NR	Hagåsen-5_X	0.898815
1093	pine	log	NR	Hagåsen-6_X	202.107
1094	spruce	log	NR	Hagåsen-6_X	58.3483
1095	birch	log	NR	Hagåsen-6_X	0.37011
1096	pine	snag	NR	Hagåsen-6_X	259.139
1097	spruce	snag	NR	Hagåsen-6_X	5.03511
1098	birch	snag	NR	Hagåsen-6_X	1.14397
1099	pine	log	NR	Lomtjärn-5_X	24.9208
1100	spruce	log	NR	Lomtjärn-5_X	52.7585
1101	birch	log	NR	Lomtjärn-5_X	0
1102	pine	snag	NR	Lomtjärn-5_X	29.0727
1103	spruce	snag	NR	Lomtjärn-5_X	1.23626
1104	birch	snag	NR	Lomtjärn-5_X	3.74593
1105	pine	log	NR	Lomtjärn-6_X	490.503
1106	spruce	log	NR	Lomtjärn-6_X	77.065
1107	birch	log	NR	Lomtjärn-6_X	0.812083
1108	pine	snag	NR	Lomtjärn-6_X	271.771
1109	spruce	snag	NR	Lomtjärn-6_X	49.8901
1110	birch	snag	NR	Lomtjärn-6_X	2.17302
1111	pine	log	NR	NR_1_X	15.9698
1112	spruce	log	NR	NR_1_X	0
1113	birch	log	NR	NR_1_X	0
1114	pine	snag	NR	NR_1_X	119.443
1115	spruce	snag	NR	NR_1_X	0
1116	birch	snag	NR	NR_1_X	0
1117	pine	stump	NR	NR_1_X	26.9902
1118	spruce	stump	NR	NR_1_X	0
1119	birch	stump	NR	NR_1_X	0
1120	pine	branch	NR	NR_1_X	62.5428
1121	spruce	branch	NR	NR_1_X	10.3264
1122	birch	branch	NR	NR_1_X	1.92262
1123	pine	log	NR	NR_4_X	0
1124	spruce	log	NR	NR_4_X	23.9704
1125	birch	log	NR	NR_4_X	0
1126	pine	snag	NR	NR_4_X	28.689
1127	spruce	snag	NR	NR_4_X	10.2479
1128	birch	snag	NR	NR_4_X	4.12334
1129	pine	stump	NR	NR_4_X	9.49546
1130	spruce	stump	NR	NR_4_X	83.4717
1131	birch	stump	NR	NR_4_X	0
1132	pine	branch	NR	NR_4_X	18.3897
1133	spruce	branch	NR	NR_4_X	127.563
1134	birch	branch	NR	NR_4_X	12.9893
1135	pine	log	NR	NR2_X	0.785398
1136	spruce	log	NR	NR2_X	0
1137	birch	log	NR	NR2_X	0
1138	pine	snag	NR	NR2_X	0
1139	spruce	snag	NR	NR2_X	0
1140	birch	snag	NR	NR2_X	0
1141	pine	stump	NR	NR2_X	0
1142	spruce	stump	NR	NR2_X	0
1143	birch	stump	NR	NR2_X	2.82743
1144	pine	branch	NR	NR2_X	50.8624
1145	spruce	branch	NR	NR2_X	77.0703
1146	birch	branch	NR	NR2_X	15.0255
1147	pine	log	NR	NR3_X	0
1148	spruce	log	NR	NR3_X	66.7588
1149	birch	log	NR	NR3_X	0
1150	pine	snag	NR	NR3_X	0
1151	spruce	snag	NR	NR3_X	0
1152	birch	snag	NR	NR3_X	0
1153	pine	branch	NR	NR3_X	100.487
1154	spruce	branch	NR	NR3_X	21.5513
1155	birch	branch	NR	NR3_X	6.58242
1156	pine	log	NR	Stensjön-1_X	197.497
1157	spruce	log	NR	Stensjön-1_X	85.7016
1158	birch	log	NR	Stensjön-1_X	2.04023
1159	pine	snag	NR	Stensjön-1_X	196.232
1160	spruce	snag	NR	Stensjön-1_X	11.9407
1161	birch	snag	NR	Stensjön-1_X	2.13444
1162	pine	log	NR	Stensjön-2_X	120.866
1163	spruce	log	NR	Stensjön-2_X	0
1164	birch	log	NR	Stensjön-2_X	2.02944
1165	pine	snag	NR	Stensjön-2_X	160.888
1166	spruce	snag	NR	Stensjön-2_X	0
1167	birch	snag	NR	Stensjön-2_X	0.767162
1168	pine	log	NR	Stensjön-3_X	72.2702
1169	spruce	log	NR	Stensjön-3_X	47.9271
1170	birch	log	NR	Stensjön-3_X	0
1171	pine	snag	NR	Stensjön-3_X	171.286
1172	spruce	snag	NR	Stensjön-3_X	17.5051
1173	birch	snag	NR	Stensjön-3_X	1.05933
1174	pine	log	NR	Stensjön-4_X	216.063
1175	spruce	log	NR	Stensjön-4_X	9.67239
1176	birch	log	NR	Stensjön-4_X	0
1177	pine	snag	NR	Stensjön-4_X	291.575
1178	spruce	snag	NR	Stensjön-4_X	5.71706
1179	birch	snag	NR	Stensjön-4_X	0.142304

## Sheet: Volume
Order	Tree species	Dead wood type	Stand type	STAND_ID	Volume (m3ha-1)
1	pine	log	OF	>60_1_X	0
2	spruce	log	OF	>60_1_X	0.895354
3	birch	log	OF	>60_1_X	0.706858
4	pine	snag	OF	>60_1_X	1.26217
5	spruce	snag	OF	>60_1_X	1.05243
6	birch	snag	OF	>60_1_X	1.44513
7	pine	stump	OF	>60_1_X	1.34602
8	spruce	stump	OF	>60_1_X	0.472181
9	birch	stump	OF	>60_1_X	0
10	pine	branch	OF	>60_1_X	0.569324
11	spruce	branch	OF	>60_1_X	1.30588
12	birch	branch	OF	>60_1_X	2.42144
13	pine	log	OF	>60_2_X	0
14	spruce	log	OF	>60_2_X	0
15	birch	log	OF	>60_2_X	1.09956
16	pine	snag	OF	>60_2_X	0
17	spruce	snag	OF	>60_2_X	8.37758
18	birch	snag	OF	>60_2_X	2.6892
19	pine	stump	OF	>60_2_X	0
20	spruce	stump	OF	>60_2_X	6.0107
21	birch	stump	OF	>60_2_X	3.21542
22	pine	branch	OF	>60_2_X	0
23	spruce	branch	OF	>60_2_X	2.77849
24	birch	branch	OF	>60_2_X	2.25417
25	pine	log	OF	>60_3_X	0
26	spruce	log	OF	>60_3_X	3.68587
27	birch	log	OF	>60_3_X	0
28	pine	snag	OF	>60_3_X	0
29	spruce	snag	OF	>60_3_X	0
30	birch	snag	OF	>60_3_X	2.82743
31	pine	stump	OF	>60_3_X	0
32	spruce	stump	OF	>60_3_X	4.81077
33	birch	stump	OF	>60_3_X	0.0339292
34	pine	branch	OF	>60_3_X	0.430742
35	spruce	branch	OF	>60_3_X	1.02968
36	birch	branch	OF	>60_3_X	0.323881
37	pine	log	OF	>60_4_X	0
38	spruce	log	OF	>60_4_X	2.18341
39	birch	log	OF	>60_4_X	3.56571
40	pine	snag	OF	>60_4_X	0
41	spruce	snag	OF	>60_4_X	0
42	birch	snag	OF	>60_4_X	0.879646
43	pine	stump	OF	>60_4_X	0.314159
44	spruce	stump	OF	>60_4_X	0.314159
45	birch	stump	OF	>60_4_X	0
46	pine	branch	OF	>60_4_X	0
47	spruce	branch	OF	>60_4_X	1.81323
48	birch	branch	OF	>60_4_X	1.83212
49	pine	log	OF	>60_5_X	0
50	spruce	log	OF	>60_5_X	0
51	birch	log	OF	>60_5_X	0
52	pine	snag	OF	>60_5_X	0
53	spruce	snag	OF	>60_5_X	1.1781
54	birch	snag	OF	>60_5_X	0
55	pine	stump	OF	>60_5_X	0.265465
56	spruce	stump	OF	>60_5_X	0.358142
57	birch	stump	OF	>60_5_X	0.113097
58	pine	branch	OF	>60_5_X	0.30497
59	spruce	branch	OF	>60_5_X	1.31613
60	birch	branch	OF	>60_5_X	0.534015
61	pine	log	OF	>60_7_X	0
62	spruce	log	OF	>60_7_X	2.95833
63	birch	log	OF	>60_7_X	0
64	pine	snag	OF	>60_7_X	0
65	spruce	snag	OF	>60_7_X	1.02102
66	birch	snag	OF	>60_7_X	0
67	pine	stump	OF	>60_7_X	0
68	spruce	stump	OF	>60_7_X	0.628319
69	birch	stump	OF	>60_7_X	0.279602
70	pine	branch	OF	>60_7_X	0.401196
71	spruce	branch	OF	>60_7_X	3.17962
72	birch	branch	OF	>60_7_X	1.29744
73	pine	branch	OF	>60_8_X	0.456866
74	spruce	branch	OF	>60_8_X	0.541355
75	birch	branch	OF	>60_8_X	0.340327
76	pine	log	OF	>60år0_X	0
77	spruce	log	OF	>60år0_X	0.19635
78	birch	log	OF	>60år0_X	2.98451
79	pine	snag	OF	>60år0_X	0
80	spruce	snag	OF	>60år0_X	0
81	birch	snag	OF	>60år0_X	0
82	pine	branch	OF	>60år0_X	1.21763
83	spruce	branch	OF	>60år0_X	3.54057
84	birch	branch	OF	>60år0_X	8.18411
85	pine	log	OF	>60år2_X	5.49779
86	spruce	log	OF	>60år2_X	0
87	birch	log	OF	>60år2_X	0
88	pine	snag	OF	>60år2_X	0
89	spruce	snag	OF	>60år2_X	0
90	birch	snag	OF	>60år2_X	0
91	pine	stump	OF	>60år2_X	0
92	spruce	stump	OF	>60år2_X	0
93	birch	stump	OF	>60år2_X	0.235619
94	pine	branch	OF	>60år2_X	0.787911
95	spruce	branch	OF	>60år2_X	0.39639
96	birch	branch	OF	>60år2_X	1.23245
97	pine	log	OF	>60år3_X	1.37445
98	spruce	log	OF	>60år3_X	0.490874
99	birch	log	OF	>60år3_X	1.9635
100	pine	snag	OF	>60år3_X	0
101	spruce	snag	OF	>60år3_X	0.0981748
102	birch	snag	OF	>60år3_X	0
103	pine	stump	OF	>60år3_X	0
104	spruce	stump	OF	>60år3_X	0
105	birch	stump	OF	>60år3_X	0.314159
106	pine	branch	OF	>60år3_X	0.167054
107	spruce	branch	OF	>60år3_X	1.62039
108	birch	branch	OF	>60år3_X	2.70428
109	pine	log	OF	>60år4_X	0
110	spruce	log	OF	>60år4_X	0
111	birch	log	OF	>60år4_X	4.71239
112	pine	snag	OF	>60år4_X	0
113	spruce	snag	OF	>60år4_X	0
114	birch	snag	OF	>60år4_X	3.14159
115	pine	branch	OF	>60år4_X	0.141023
116	spruce	branch	OF	>60år4_X	0.428304
117	birch	branch	OF	>60år4_X	5.63082
118	pine	stump	CC	131_X	0.647944
119	spruce	stump	CC	131_X	9.31842
120	birch	stump	CC	131_X	1.5697
121	pine	log	YF	15-59_1_X	0
122	spruce	log	YF	15-59_1_X	0
123	birch	log	YF	15-59_1_X	30.7876
124	pine	snag	YF	15-59_1_X	0
125	spruce	snag	YF	15-59_1_X	0
126	birch	snag	YF	15-59_1_X	0
127	pine	stump	YF	15-59_1_X	0.894569
128	spruce	stump	YF	15-59_1_X	0
129	birch	stump	YF	15-59_1_X	1.28643
130	pine	branch	YF	15-59_1_X	0.51208
131	spruce	branch	YF	15-59_1_X	0.223838
132	birch	branch	YF	15-59_1_X	11.6002
133	pine	log	YF	15-59_10_X	0
134	spruce	log	YF	15-59_10_X	1.9635
135	birch	log	YF	15-59_10_X	0
136	pine	snag	YF	15-59_10_X	0
137	spruce	snag	YF	15-59_10_X	0
138	birch	snag	YF	15-59_10_X	0
139	pine	stump	YF	15-59_10_X	2.45157
140	spruce	stump	YF	15-59_10_X	0.955727
141	birch	stump	YF	15-59_10_X	0.881154
142	pine	branch	YF	15-59_10_X	1.56267
143	spruce	branch	YF	15-59_10_X	1.0716
144	birch	branch	YF	15-59_10_X	0.604757
145	pine	log	YF	15-59_16_X	1.5708
146	spruce	log	YF	15-59_16_X	0
147	birch	log	YF	15-59_16_X	0
148	pine	snag	YF	15-59_16_X	0
149	spruce	snag	YF	15-59_16_X	0
150	birch	snag	YF	15-59_16_X	0
151	pine	stump	YF	15-59_16_X	3.34617
152	spruce	stump	YF	15-59_16_X	0.514844
153	birch	stump	YF	15-59_16_X	0
154	pine	branch	YF	15-59_16_X	0.123831
155	spruce	branch	YF	15-59_16_X	0.20249
156	birch	branch	YF	15-59_16_X	0.286572
157	pine	log	YF	15-59_2_X	0
158	spruce	log	YF	15-59_2_X	7.22566
159	birch	log	YF	15-59_2_X	0
160	pine	snag	YF	15-59_2_X	0
161	spruce	snag	YF	15-59_2_X	0
162	birch	snag	YF	15-59_2_X	0
163	pine	stump	YF	15-59_2_X	0
164	spruce	stump	YF	15-59_2_X	1.24399
165	birch	stump	YF	15-59_2_X	0
166	pine	branch	YF	15-59_2_X	0.273888
167	spruce	branch	YF	15-59_2_X	1.07846
168	birch	branch	YF	15-59_2_X	0.783042
169	pine	log	YF	15-59_5_X	0.596903
170	spruce	log	YF	15-59_5_X	0.628319
171	birch	log	YF	15-59_5_X	0
172	pine	snag	YF	15-59_5_X	0.644026
173	spruce	snag	YF	15-59_5_X	0.380133
174	birch	snag	YF	15-59_5_X	1.37706
175	pine	stump	YF	15-59_5_X	0.600673
176	spruce	stump	YF	15-59_5_X	0.685609
177	birch	stump	YF	15-59_5_X	0.534821
178	pine	branch	YF	15-59_5_X	4.32999
179	spruce	branch	YF	15-59_5_X	0.867598
180	birch	branch	YF	15-59_5_X	2.57209
181	pine	log	YF	15-59_6_X	0
182	spruce	log	YF	15-59_6_X	4.71239
183	birch	log	YF	15-59_6_X	0
184	pine	snag	YF	15-59_6_X	0
185	spruce	snag	YF	15-59_6_X	0
186	birch	snag	YF	15-59_6_X	0
187	pine	stump	YF	15-59_6_X	1.52962
188	spruce	stump	YF	15-59_6_X	0
189	birch	stump	YF	15-59_6_X	0.173685
190	pine	branch	YF	15-59_6_X	0.130062
191	spruce	branch	YF	15-59_6_X	0
192	birch	branch	YF	15-59_6_X	0.053358
193	pine	log	YF	15-59år0_X	3.92699
194	spruce	log	YF	15-59år0_X	0
195	birch	log	YF	15-59år0_X	0
196	pine	snag	YF	15-59år0_X	0
197	spruce	snag	YF	15-59år0_X	0
198	birch	snag	YF	15-59år0_X	0
199	pine	stump	YF	15-59år0_X	0
200	spruce	stump	YF	15-59år0_X	0
201	birch	stump	YF	15-59år0_X	0.15708
202	pine	branch	YF	15-59år0_X	1.8903
203	spruce	branch	YF	15-59år0_X	0.919309
204	birch	branch	YF	15-59år0_X	14.5673
205	pine	log	YF	15-59år1_X	0
206	spruce	log	YF	15-59år1_X	0
207	birch	log	YF	15-59år1_X	4.51604
208	pine	snag	YF	15-59år1_X	0
209	spruce	snag	YF	15-59år1_X	0
210	birch	snag	YF	15-59år1_X	0
211	pine	stump	YF	15-59år1_X	0
212	spruce	stump	YF	15-59år1_X	0
213	birch	stump	YF	15-59år1_X	0.222529
214	pine	branch	YF	15-59år1_X	0.153702
215	spruce	branch	YF	15-59år1_X	1.27219
216	birch	branch	YF	15-59år1_X	14.633
217	pine	branch	YF	15-59år3_X	0.517303
218	spruce	branch	YF	15-59år3_X	2.89404
219	birch	branch	YF	15-59år3_X	1.54244
220	pine	log	YF	15-59årreserv4_X	0
221	spruce	log	YF	15-59årreserv4_X	0.785398
222	birch	log	YF	15-59årreserv4_X	0
223	pine	snag	YF	15-59årreserv4_X	0
224	spruce	snag	YF	15-59årreserv4_X	0
225	birch	snag	YF	15-59årreserv4_X	0
226	pine	branch	YF	15-59årreserv4_X	0.554216
227	spruce	branch	YF	15-59årreserv4_X	3.07743
228	birch	branch	YF	15-59årreserv4_X	0.0929911
229	pine	log	CC	15_X	0
230	spruce	log	CC	15_X	0
231	birch	log	CC	15_X	0
232	pine	snag	CC	15_X	0
233	spruce	snag	CC	15_X	7.59492
234	birch	snag	CC	15_X	0
235	pine	stump	CC	15_X	1.13933
236	spruce	stump	CC	15_X	12.38
237	birch	stump	CC	15_X	0.762729
238	pine	log	CC	154_X	0
239	spruce	log	CC	154_X	0
240	birch	log	CC	154_X	0
241	pine	snag	CC	154_X	0
242	spruce	snag	CC	154_X	8.18852
243	birch	snag	CC	154_X	0
244	pine	stump	CC	154_X	3.07641
245	spruce	stump	CC	154_X	9.07582
246	birch	stump	CC	154_X	0.162434
247	pine	log	CC	156_X	0
248	spruce	log	CC	156_X	0
249	birch	log	CC	156_X	0
250	pine	snag	CC	156_X	0
251	spruce	snag	CC	156_X	6.71688
252	birch	snag	CC	156_X	0
253	pine	stump	CC	156_X	3.02033
254	spruce	stump	CC	156_X	9.946
255	birch	stump	CC	156_X	0
256	pine	log	CC	3-7_2_X	0.282743
257	spruce	log	CC	3-7_2_X	0.15708
258	birch	log	CC	3-7_2_X	0.534071
259	pine	snag	CC	3-7_2_X	3.01593
260	spruce	snag	CC	3-7_2_X	1.42031
261	birch	snag	CC	3-7_2_X	0
262	pine	stump	CC	3-7_2_X	0.592253
263	spruce	stump	CC	3-7_2_X	5.18008
264	birch	stump	CC	3-7_2_X	0.173691
265	pine	branch	CC	3-7_2_X	0.11781
266	spruce	branch	CC	3-7_2_X	4.34567
267	birch	branch	CC	3-7_2_X	1.18352
268	pine	log	CC	3-7_6_X	0
269	spruce	log	CC	3-7_6_X	1.36136
270	birch	log	CC	3-7_6_X	0.523599
271	pine	snag	CC	3-7_6_X	0
272	spruce	snag	CC	3-7_6_X	0
273	birch	snag	CC	3-7_6_X	0
274	pine	stump	CC	3-7_6_X	0.599137
275	spruce	stump	CC	3-7_6_X	4.26991
276	birch	stump	CC	3-7_6_X	0.199317
277	pine	branch	CC	3-7_6_X	0.021677
278	spruce	branch	CC	3-7_6_X	3.15573
279	birch	branch	CC	3-7_6_X	0.549857
280	pine	log	CC	3-7år0_X	0.575959
281	spruce	log	CC	3-7år0_X	0.523599
282	birch	log	CC	3-7år0_X	0.523599
283	pine	snag	CC	3-7år0_X	0
284	spruce	snag	CC	3-7år0_X	0
285	birch	snag	CC	3-7år0_X	0
286	pine	branch	CC	3-7år0_X	3.73881
287	spruce	branch	CC	3-7år0_X	4.84559
288	birch	branch	CC	3-7år0_X	1.13726
289	pine	log	CC	3-7år1_X	0
290	spruce	log	CC	3-7år1_X	2.40855
291	birch	log	CC	3-7år1_X	1.0472
292	pine	snag	CC	3-7år1_X	0
293	spruce	snag	CC	3-7år1_X	0
294	birch	snag	CC	3-7år1_X	0
295	pine	branch	CC	3-7år1_X	4.13913
296	spruce	branch	CC	3-7år1_X	7.46262
297	birch	branch	CC	3-7år1_X	0.200434
298	pine	log	CC	3-7år2_X	0.18326
299	spruce	log	CC	3-7år2_X	2.25147
300	birch	log	CC	3-7år2_X	1.5708
301	pine	snag	CC	3-7år2_X	0.0654498
302	spruce	snag	CC	3-7år2_X	0
303	birch	snag	CC	3-7år2_X	0
304	pine	branch	CC	3-7år2_X	5.49842
305	spruce	branch	CC	3-7år2_X	3.87759
306	birch	branch	CC	3-7år2_X	3.51167
307	pine	log	CC	3-7år3_X	0
308	spruce	log	CC	3-7år3_X	9.03208
309	birch	log	CC	3-7år3_X	0
310	pine	snag	CC	3-7år3_X	0
311	spruce	snag	CC	3-7år3_X	0
312	birch	snag	CC	3-7år3_X	0
313	pine	branch	CC	3-7år3_X	3.71085
314	spruce	branch	CC	3-7år3_X	6.0961
315	birch	branch	CC	3-7år3_X	0.00109956
316	pine	log	CC	3-7år4_X	0
317	spruce	log	CC	3-7år4_X	1.88496
318	birch	log	CC	3-7år4_X	0
319	pine	snag	CC	3-7år4_X	0
320	spruce	snag	CC	3-7år4_X	0
321	birch	snag	CC	3-7år4_X	0
322	pine	branch	CC	3-7år4_X	0.130062
323	spruce	branch	CC	3-7år4_X	11.9333
324	birch	branch	CC	3-7år4_X	0.214492
325	pine	log	CC	3-7år5_X	6.59734
326	spruce	log	CC	3-7år5_X	0
327	birch	log	CC	3-7år5_X	0
328	pine	snag	CC	3-7år5_X	0
329	spruce	snag	CC	3-7år5_X	0
330	birch	snag	CC	3-7år5_X	0
331	pine	stump	CC	3-7år5_X	0.314159
332	spruce	stump	CC	3-7år5_X	0
333	birch	stump	CC	3-7år5_X	0
334	pine	branch	CC	3-7år5_X	11.0955
335	spruce	branch	CC	3-7år5_X	4.2823
336	birch	branch	CC	3-7år5_X	2.66109
337	pine	log	CC	3-7år7_X	0
338	spruce	log	CC	3-7år7_X	3.14159
339	birch	log	CC	3-7år7_X	0
340	pine	snag	CC	3-7år7_X	0
341	spruce	snag	CC	3-7år7_X	0
342	birch	snag	CC	3-7år7_X	0
343	pine	branch	CC	3-7år7_X	1.43398
344	spruce	branch	CC	3-7år7_X	10.0528
345	birch	branch	CC	3-7år7_X	0.843989
346	pine	log	CC	3-7år8_X	1.88496
347	spruce	log	CC	3-7år8_X	3.14159
348	birch	log	CC	3-7år8_X	0
349	pine	snag	CC	3-7år8_X	0
350	spruce	snag	CC	3-7år8_X	0
351	birch	snag	CC	3-7år8_X	0
352	pine	branch	CC	3-7år8_X	5.55496
353	spruce	branch	CC	3-7år8_X	14.3991
354	birch	branch	CC	3-7år8_X	1.54119
355	pine	stump	CC	37_X	3.19032
356	spruce	stump	CC	37_X	2.1143
357	birch	stump	CC	37_X	0.0215274
358	pine	branch	CC	37_X	0
359	spruce	branch	CC	37_X	0.14682
360	birch	branch	CC	37_X	0
361	pine	log	CC	42_X	0
362	spruce	log	CC	42_X	0
363	birch	log	CC	42_X	0
364	pine	snag	CC	42_X	0
365	spruce	snag	CC	42_X	2.52802
366	birch	snag	CC	42_X	0
367	pine	stump	CC	42_X	2.95472
368	spruce	stump	CC	42_X	11.7665
369	birch	stump	CC	42_X	0.175319
370	pine	stump	CC	57_X	5.08704
371	spruce	stump	CC	57_X	0.778046
372	birch	stump	CC	57_X	0.0895247
373	pine	stump	CC	59_X	1.10886
374	spruce	stump	CC	59_X	7.30669
375	birch	stump	CC	59_X	0.0461413
376	pine	log	CC	68815166890_X	0
377	spruce	log	CC	68815166890_X	3.4667
378	birch	log	CC	68815166890_X	2.87761
379	pine	snag	CC	68815166890_X	0.623292
380	spruce	snag	CC	68815166890_X	2.43214
381	birch	snag	CC	68815166890_X	0
382	pine	log	OF	68815181740_X	0
383	spruce	log	OF	68815181740_X	1.61383
384	birch	log	OF	68815181740_X	0
385	pine	snag	OF	68815181740_X	0
386	spruce	snag	OF	68815181740_X	4.70711
387	birch	snag	OF	68815181740_X	0
388	pine	log	CC	68815181820_X	0
389	spruce	log	CC	68815181820_X	0.61685
390	birch	log	CC	68815181820_X	0.308425
391	pine	snag	CC	68815181820_X	2.18569
392	spruce	snag	CC	68815181820_X	0.615521
393	birch	snag	CC	68815181820_X	0.0920388
394	pine	log	OF	68815182830_X	0
395	spruce	log	OF	68815182830_X	0.999297
396	birch	log	OF	68815182830_X	0
397	pine	snag	OF	68815182830_X	0.184078
398	spruce	snag	OF	68815182830_X	0.178788
399	birch	snag	OF	68815182830_X	1.15279
400	pine	log	OF	68815191590_X	4.22542
401	spruce	log	OF	68815191590_X	5.08649
402	birch	log	OF	68815191590_X	2.28851
403	pine	snag	OF	68815191590_X	2.94169
404	spruce	snag	OF	68815191590_X	0
405	birch	snag	OF	68815191590_X	0.908099
406	pine	log	CC	68815192690_X	6.7001
407	spruce	log	CC	68815192690_X	16.0315
408	birch	log	CC	68815192690_X	0.444132
409	pine	snag	CC	68815192690_X	3.88684
410	spruce	snag	CC	68815192690_X	0.392699
411	birch	snag	CC	68815192690_X	0
412	pine	log	YF	68815234350_X	9.89428
413	spruce	log	YF	68815234350_X	0
414	birch	log	YF	68815234350_X	0
415	pine	snag	YF	68815234350_X	5.21931
416	spruce	snag	YF	68815234350_X	0
417	birch	snag	YF	68815234350_X	0
418	pine	log	YF	68815240340_X	2.17543
419	spruce	log	YF	68815240340_X	0
420	birch	log	YF	68815240340_X	0
421	pine	snag	YF	68815240340_X	0.136299
422	spruce	snag	YF	68815240340_X	0.404971
423	birch	snag	YF	68815240340_X	0
424	pine	log	YF	68815242440_X	0
425	spruce	log	YF	68815242440_X	0
426	birch	log	YF	68815242440_X	0
427	pine	snag	YF	68815242440_X	1.83214
428	spruce	snag	YF	68815242440_X	0
429	birch	snag	YF	68815242440_X	0
430	pine	log	YF	68815243030_X	0
431	spruce	log	YF	68815243030_X	0
432	birch	log	YF	68815243030_X	0
433	pine	snag	YF	68815243030_X	0.226195
434	spruce	snag	YF	68815243030_X	0
435	birch	snag	YF	68815243030_X	0
436	pine	log	CC	68815244980_X	16.2733
437	spruce	log	CC	68815244980_X	1.77653
438	birch	log	CC	68815244980_X	0.693957
439	pine	snag	CC	68815244980_X	0.954995
440	spruce	snag	CC	68815244980_X	1.54094
441	birch	snag	CC	68815244980_X	0.159174
442	pine	log	OF	68815245910_X	18.8055
443	spruce	log	OF	68815245910_X	0.891349
444	birch	log	OF	68815245910_X	0.545573
445	pine	snag	OF	68815245910_X	2.26612
446	spruce	snag	OF	68815245910_X	0.0995492
447	birch	snag	OF	68815245910_X	0.320664
448	pine	log	OF	68815246570_X	8.40767
449	spruce	log	OF	68815246570_X	4.80989
450	birch	log	OF	68815246570_X	0
451	pine	snag	OF	68815246570_X	14.0744
452	spruce	snag	OF	68815246570_X	2.58206
453	birch	snag	OF	68815246570_X	0.136328
454	pine	log	CC	68815252290_X	0
455	spruce	log	CC	68815252290_X	0
456	birch	log	CC	68815252290_X	0
457	pine	snag	CC	68815252290_X	1.105
458	spruce	snag	CC	68815252290_X	0
459	birch	snag	CC	68815252290_X	0
460	pine	log	OF	68815252290_X	0
461	spruce	log	OF	68815252290_X	0
462	birch	log	OF	68815252290_X	0
463	pine	snag	OF	68815252290_X	0.32142
464	spruce	snag	OF	68815252290_X	0
465	birch	snag	OF	68815252290_X	0
466	pine	log	YF	68815254140_X	0
467	spruce	log	YF	68815254140_X	0
468	birch	log	YF	68815254140_X	0
469	pine	snag	YF	68815254140_X	0.362343
470	spruce	snag	YF	68815254140_X	0
471	birch	snag	YF	68815254140_X	0
472	pine	log	CC	68815255830_X	0
473	spruce	log	CC	68815255830_X	1.34628
474	birch	log	CC	68815255830_X	0
475	pine	snag	CC	68815255830_X	0.554158
476	spruce	snag	CC	68815255830_X	0.110774
477	birch	snag	CC	68815255830_X	0
478	pine	log	CC	68815256040_X	0
479	spruce	log	CC	68815256040_X	4.53077
480	birch	log	CC	68815256040_X	3.52607
481	pine	snag	CC	68815256040_X	1.09332
482	spruce	snag	CC	68815256040_X	1.87263
483	birch	snag	CC	68815256040_X	0
484	pine	log	CC	68815258040_X	5.17332
485	spruce	log	CC	68815258040_X	0
486	birch	log	CC	68815258040_X	0
487	pine	snag	CC	68815258040_X	0.326857
488	spruce	snag	CC	68815258040_X	0.0163991
489	birch	snag	CC	68815258040_X	0.0605902
490	pine	log	NR	68815259620_X	0.789568
491	spruce	log	NR	68815259620_X	0
492	birch	log	NR	68815259620_X	0
493	pine	snag	NR	68815259620_X	11.0531
494	spruce	snag	NR	68815259620_X	0
495	birch	snag	NR	68815259620_X	0
496	pine	log	SAS	68815259620_X	3.15827
497	spruce	log	SAS	68815259620_X	0
498	birch	log	SAS	68815259620_X	0
499	pine	snag	SAS	68815259620_X	12.5675
500	spruce	snag	SAS	68815259620_X	0
501	birch	snag	SAS	68815259620_X	0
502	pine	log	CC	68815262080_X	1.37249
503	spruce	log	CC	68815262080_X	0
504	birch	log	CC	68815262080_X	0
505	pine	snag	CC	68815262080_X	5.05896
506	spruce	snag	CC	68815262080_X	0
507	birch	snag	CC	68815262080_X	0
508	pine	log	NR	68815262690_X	1.04865
509	spruce	log	NR	68815262690_X	0
510	birch	log	NR	68815262690_X	0
511	pine	snag	NR	68815262690_X	6.32117
512	spruce	snag	NR	68815262690_X	0
513	birch	snag	NR	68815262690_X	0
514	pine	log	SAS	68815262690_X	1.77653
515	spruce	log	SAS	68815262690_X	0
516	birch	log	SAS	68815262690_X	0
517	pine	snag	SAS	68815262690_X	4.8677
518	spruce	snag	SAS	68815262690_X	0
519	birch	snag	SAS	68815262690_X	0
520	pine	log	OF	68815264550_X	9.28977
521	spruce	log	OF	68815264550_X	1.19977
522	birch	log	OF	68815264550_X	0
523	pine	snag	OF	68815264550_X	1.04099
524	spruce	snag	OF	68815264550_X	0
525	birch	snag	OF	68815264550_X	0
526	pine	log	OF	68815269370_X	0
527	spruce	log	OF	68815269370_X	0
528	birch	log	OF	68815269370_X	0
529	pine	snag	OF	68815269370_X	5.27857
530	spruce	snag	OF	68815269370_X	0
531	birch	snag	OF	68815269370_X	0.110447
532	pine	log	YF	68815270320_X	8.85386
533	spruce	log	YF	68815270320_X	0
534	birch	log	YF	68815270320_X	0.497593
535	pine	snag	YF	68815270320_X	0.0461814
536	spruce	snag	YF	68815270320_X	0
537	birch	snag	YF	68815270320_X	0
538	pine	log	OF	68815271390_X	0
539	spruce	log	OF	68815271390_X	1.50539
540	birch	log	OF	68815271390_X	3.00619
541	pine	snag	OF	68815271390_X	0.24943
542	spruce	snag	OF	68815271390_X	0
543	birch	snag	OF	68815271390_X	0
544	pine	log	CC	68815277930_X	2.17628
545	spruce	log	CC	68815277930_X	1.05488
546	birch	log	CC	68815277930_X	1.07853
547	pine	snag	CC	68815277930_X	1.69028
548	spruce	snag	CC	68815277930_X	0.846971
549	birch	snag	CC	68815277930_X	0.452389
550	pine	log	SAS	68815281820_X	0.790339
551	spruce	log	SAS	68815281820_X	1.33857
552	birch	log	SAS	68815281820_X	0.444132
553	pine	snag	SAS	68815281820_X	2.17058
554	spruce	snag	SAS	68815281820_X	1.84259
555	birch	snag	SAS	68815281820_X	1.90347
556	pine	log	CC	68815282450_X	3.10276
557	spruce	log	CC	68815282450_X	4.64177
558	birch	log	CC	68815282450_X	0.308425
559	pine	snag	CC	68815282450_X	0.266093
560	spruce	snag	CC	68815282450_X	0.144317
561	birch	snag	CC	68815282450_X	0
562	pine	log	OF	68815282680_X	0.521238
563	spruce	log	OF	68815282680_X	3.41902
564	birch	log	OF	68815282680_X	2.11509
565	pine	snag	OF	68815282680_X	0.629116
566	spruce	snag	OF	68815282680_X	0
567	birch	snag	OF	68815282680_X	1.10046
568	pine	log	YF	68815284460_X	37.1961
569	spruce	log	YF	68815284460_X	0
570	birch	log	YF	68815284460_X	0
571	pine	snag	YF	68815284460_X	1.76776
572	spruce	snag	YF	68815284460_X	0
573	birch	snag	YF	68815284460_X	0
574	pine	log	OF	68815284920_X	0
575	spruce	log	OF	68815284920_X	0.521238
576	birch	log	OF	68815284920_X	0.604513
577	pine	snag	OF	68815284920_X	0
578	spruce	snag	OF	68815284920_X	0.377138
579	birch	snag	OF	68815284920_X	0.125246
580	pine	log	OF	68815288140_X	5.8755
581	spruce	log	OF	68815288140_X	0.562105
582	birch	log	OF	68815288140_X	0.784171
583	pine	snag	OF	68815288140_X	9.20822
584	spruce	snag	OF	68815288140_X	0
585	birch	snag	OF	68815288140_X	3.15488
586	pine	log	OF	68815288610_X	4.51843
587	spruce	log	OF	68815288610_X	3.30786
588	birch	log	OF	68815288610_X	0.521238
589	pine	snag	OF	68815288610_X	1.81777
590	spruce	snag	OF	68815288610_X	1.20964
591	birch	snag	OF	68815288610_X	1.61504
592	pine	log	SAS	68815290650_X	0
593	spruce	log	SAS	68815290650_X	0
594	birch	log	SAS	68815290650_X	0.308425
595	pine	snag	SAS	68815290650_X	0.912588
596	spruce	snag	SAS	68815290650_X	2.33659
597	birch	snag	SAS	68815290650_X	0.739011
598	pine	log	OF	68815299760_X	0
599	spruce	log	OF	68815299760_X	0
600	birch	log	OF	68815299760_X	0
601	pine	snag	OF	68815299760_X	0.611294
602	spruce	snag	OF	68815299760_X	0.82172
603	birch	snag	OF	68815299760_X	0.208986
604	pine	stump	OF	68815299760_X	0
605	spruce	stump	OF	68815299760_X	0
606	birch	stump	OF	68815299760_X	0.0254469
607	pine	log	CC	68815302550_X	0
608	spruce	log	CC	68815302550_X	2.41805
609	birch	log	CC	68815302550_X	0
610	pine	snag	CC	68815302550_X	0.125271
611	spruce	snag	CC	68815302550_X	0.544947
612	birch	snag	CC	68815302550_X	0
613	pine	log	CC	68815357910_X	0
614	spruce	log	CC	68815357910_X	0
615	birch	log	CC	68815357910_X	0
616	pine	snag	CC	68815357910_X	0
617	spruce	snag	CC	68815357910_X	0.380997
618	birch	snag	CC	68815357910_X	0
619	pine	log	CC	68815360090_X	1.30442
620	spruce	log	CC	68815360090_X	1.03535
621	birch	log	CC	68815360090_X	8.71458
622	pine	snag	CC	68815360090_X	0.912266
623	spruce	snag	CC	68815360090_X	0.373718
624	birch	snag	CC	68815360090_X	1.51293
625	pine	log	OF	68815384150_X	0.340039
626	spruce	log	OF	68815384150_X	0.308425
627	birch	log	OF	68815384150_X	0
628	pine	snag	OF	68815384150_X	5.1695
629	spruce	snag	OF	68815384150_X	0.555485
630	birch	snag	OF	68815384150_X	0
631	pine	log	OF	68815397150_X	0
632	spruce	log	OF	68815397150_X	20.9351
633	birch	log	OF	68815397150_X	1.83898
634	pine	snag	OF	68815397150_X	0
635	spruce	snag	OF	68815397150_X	30.5399
636	birch	snag	OF	68815397150_X	5.92641
637	pine	log	SAS	68915111910_X	23.4149
638	spruce	log	SAS	68915111910_X	0.373194
639	birch	log	SAS	68915111910_X	0
640	pine	snag	SAS	68915111910_X	29.3232
641	spruce	snag	SAS	68915111910_X	1.18466
642	birch	snag	SAS	68915111910_X	2.71072
643	pine	log	CC	68915117810_X	0
644	spruce	log	CC	68915117810_X	0
645	birch	log	CC	68915117810_X	1.05276
646	pine	snag	CC	68915117810_X	0
647	spruce	snag	CC	68915117810_X	3.51003
648	birch	snag	CC	68915117810_X	0
649	pine	log	CC	68915122020_X	3.15827
650	spruce	log	CC	68915122020_X	0
651	birch	log	CC	68915122020_X	0.521238
652	pine	snag	CC	68915122020_X	0.169524
653	spruce	snag	CC	68915122020_X	0
654	birch	snag	CC	68915122020_X	0.0258016
655	pine	log	OF	68915142830_X	4.19227
656	spruce	log	OF	68915142830_X	0.373194
657	birch	log	OF	68915142830_X	0
658	pine	snag	OF	68915142830_X	1.21785
659	spruce	snag	OF	68915142830_X	0.0210311
660	birch	snag	OF	68915142830_X	0.0851175
661	pine	stump	OF	68915142830_X	0.253605
662	spruce	stump	OF	68915142830_X	0
663	birch	stump	OF	68915142830_X	0
664	pine	log	CC	68915144280_X	13.8892
665	spruce	log	CC	68915144280_X	0
666	birch	log	CC	68915144280_X	1.75494
667	pine	snag	CC	68915144280_X	0.840914
668	spruce	snag	CC	68915144280_X	0
669	birch	snag	CC	68915144280_X	0
670	pine	log	CC	68915153950_X	18.3791
671	spruce	log	CC	68915153950_X	1.29924
672	birch	log	CC	68915153950_X	1.27225
673	pine	snag	CC	68915153950_X	0.393612
674	spruce	snag	CC	68915153950_X	0.266221
675	birch	snag	CC	68915153950_X	0.248117
676	pine	log	CC	68915154800_X	3.97946
677	spruce	log	CC	68915154800_X	0.747931
678	birch	log	CC	68915154800_X	0
679	pine	snag	CC	68915154800_X	1.02383
680	spruce	snag	CC	68915154800_X	0
681	birch	snag	CC	68915154800_X	0
682	pine	log	SAS	68915161780_X	10.0146
683	spruce	log	SAS	68915161780_X	5.82615
684	birch	log	SAS	68915161780_X	2.05411
685	pine	snag	SAS	68915161780_X	11.5813
686	spruce	snag	SAS	68915161780_X	3.16496
687	birch	snag	SAS	68915161780_X	3.58022
688	pine	log	OF	68915163340_X	0
689	spruce	log	OF	68915163340_X	3.08962
690	birch	log	OF	68915163340_X	0.521238
691	pine	snag	OF	68915163340_X	0
692	spruce	snag	OF	68915163340_X	0.21962
693	birch	snag	OF	68915163340_X	0.0532655
694	pine	log	OF	68915166830_X	3.97406
695	spruce	log	OF	68915166830_X	0
696	birch	log	OF	68915166830_X	0
697	pine	snag	OF	68915166830_X	9.33478
698	spruce	snag	OF	68915166830_X	0
699	birch	snag	OF	68915166830_X	0.156802
700	pine	log	YF	68915169320_X	9.93437
701	spruce	log	YF	68915169320_X	0
702	birch	log	YF	68915169320_X	0
703	pine	snag	YF	68915169320_X	0.639641
704	spruce	snag	YF	68915169320_X	0
705	birch	snag	YF	68915169320_X	0
706	pine	log	CC	68915179570_X	4.37038
707	spruce	log	CC	68915179570_X	0
708	birch	log	CC	68915179570_X	0.693957
709	pine	snag	CC	68915179570_X	0.999417
710	spruce	snag	CC	68915179570_X	0.0216475
711	birch	snag	CC	68915179570_X	0.380133
712	pine	log	CC	68915183190_X	0
713	spruce	log	CC	68915183190_X	2.57021
714	birch	log	CC	68915183190_X	0
715	pine	snag	CC	68915183190_X	0.354791
716	spruce	snag	CC	68915183190_X	0.842182
717	birch	snag	CC	68915183190_X	0
718	pine	log	SAS	68915184360_X	5.46606
719	spruce	log	SAS	68915184360_X	0
720	birch	log	SAS	68915184360_X	0
721	pine	snag	SAS	68915184360_X	5.91929
722	spruce	snag	SAS	68915184360_X	0
723	birch	snag	SAS	68915184360_X	0.222881
724	pine	log	YF	68915187030_X	7.56567
725	spruce	log	YF	68915187030_X	0
726	birch	log	YF	68915187030_X	1.78578
727	pine	snag	YF	68915187030_X	1.78603
728	spruce	snag	YF	68915187030_X	0
729	birch	snag	YF	68915187030_X	0
730	pine	log	CC	68915188380_X	5.77372
731	spruce	log	CC	68915188380_X	5.9341
732	birch	log	CC	68915188380_X	0.444132
733	pine	snag	CC	68915188380_X	0.224516
734	spruce	snag	CC	68915188380_X	1.27725
735	birch	snag	CC	68915188380_X	0
736	pine	log	CC	68915196730_X	16.9911
737	spruce	log	CC	68915196730_X	1.73335
738	birch	log	CC	68915196730_X	0
739	pine	snag	CC	68915196730_X	1.35096
740	spruce	snag	CC	68915196730_X	0
741	birch	snag	CC	68915196730_X	0.311194
742	pine	log	CC	68915201160_X	2.13739
743	spruce	log	CC	68915201160_X	0.521238
744	birch	log	CC	68915201160_X	0
745	pine	snag	CC	68915201160_X	2.21291
746	spruce	snag	CC	68915201160_X	0.0727004
747	birch	snag	CC	68915201160_X	0
748	pine	log	YF	68915202760_X	9.38435
749	spruce	log	YF	68915202760_X	0
750	birch	log	YF	68915202760_X	1.18846
751	pine	snag	YF	68915202760_X	0.21142
752	spruce	snag	YF	68915202760_X	0
753	birch	snag	YF	68915202760_X	0
754	pine	log	SAS	68915205430_X	37.1591
755	spruce	log	SAS	68915205430_X	0
756	birch	log	SAS	68915205430_X	1.7827
757	pine	snag	SAS	68915205430_X	53.9472
758	spruce	snag	SAS	68915205430_X	0
759	birch	snag	SAS	68915205430_X	0.460715
760	pine	log	OF	68915208200_X	0
761	spruce	log	OF	68915208200_X	0
762	birch	log	OF	68915208200_X	0.373194
763	pine	snag	OF	68915208200_X	6.02871
764	spruce	snag	OF	68915208200_X	0
765	birch	snag	OF	68915208200_X	0
766	pine	log	OF	68915214120_X	1.2337
767	spruce	log	OF	68915214120_X	0
768	birch	log	OF	68915214120_X	0
769	pine	snag	OF	68915214120_X	3.8897
770	spruce	snag	OF	68915214120_X	0
771	birch	snag	OF	68915214120_X	0.0365603
772	pine	log	OF	68915217770_X	0.999297
773	spruce	log	OF	68915217770_X	0
774	birch	log	OF	68915217770_X	0.61685
775	pine	snag	OF	68915217770_X	2.47437
776	spruce	snag	OF	68915217770_X	1.71439
777	birch	snag	OF	68915217770_X	0.112957
778	pine	log	CC	68915221370_X	6.76685
779	spruce	log	CC	68915221370_X	0.340039
780	birch	log	CC	68915221370_X	2.44658
781	pine	snag	CC	68915221370_X	2.76296
782	spruce	snag	CC	68915221370_X	0
783	birch	snag	CC	68915221370_X	0.477817
784	pine	log	OF	68915227200_X	7.19106
785	spruce	log	OF	68915227200_X	7.24136
786	birch	log	OF	68915227200_X	0
787	pine	snag	OF	68915227200_X	1.09143
788	spruce	snag	OF	68915227200_X	0.619795
789	birch	snag	OF	68915227200_X	0.978218
790	pine	log	CC	68915227230_X	20.8218
791	spruce	log	CC	68915227230_X	2.10038
792	birch	log	CC	68915227230_X	1.87677
793	pine	snag	CC	68915227230_X	0.878134
794	spruce	snag	CC	68915227230_X	0.988365
795	birch	snag	CC	68915227230_X	1.28852
796	pine	log	OF	68915228040_X	21.1024
797	spruce	log	OF	68915228040_X	0
798	birch	log	OF	68915228040_X	0
799	pine	snag	OF	68915228040_X	4.82025
800	spruce	snag	OF	68915228040_X	0
801	birch	snag	OF	68915228040_X	0
802	pine	log	CC	68915231190_X	22.0717
803	spruce	log	CC	68915231190_X	0
804	birch	log	CC	68915231190_X	5.24181
805	pine	snag	CC	68915231190_X	3.07206
806	spruce	snag	CC	68915231190_X	0.0213825
807	birch	snag	CC	68915231190_X	0.52082
808	pine	log	OF	68915231280_X	10.0331
809	spruce	log	OF	68915231280_X	0.604513
810	birch	log	OF	68915231280_X	1.55755
811	pine	snag	OF	68915231280_X	2.18439
812	spruce	snag	OF	68915231280_X	0.450269
813	birch	snag	OF	68915231280_X	0.949252
814	pine	log	CC	68915233010_X	7.66951
815	spruce	log	CC	68915233010_X	0
816	birch	log	CC	68915233010_X	0
817	pine	snag	CC	68915233010_X	3.18708
818	spruce	snag	CC	68915233010_X	0
819	birch	snag	CC	68915233010_X	0.118127
820	pine	log	OF	68915247030_X	4.17608
821	spruce	log	OF	68915247030_X	0.999297
822	birch	log	OF	68915247030_X	0.308425
823	pine	snag	OF	68915247030_X	1.91776
824	spruce	snag	OF	68915247030_X	0
825	birch	snag	OF	68915247030_X	0.625157
826	pine	log	CC	68915250370_X	2.21141
827	spruce	log	CC	68915250370_X	0
828	birch	log	CC	68915250370_X	0
829	pine	snag	CC	68915250370_X	4.33775
830	spruce	snag	CC	68915250370_X	0
831	birch	snag	CC	68915250370_X	0.206287
832	pine	log	OF	68915257140_X	21.158
833	spruce	log	OF	68915257140_X	0.373194
834	birch	log	OF	68915257140_X	1.77653
835	pine	snag	OF	68915257140_X	1.52189
836	spruce	snag	OF	68915257140_X	0
837	birch	snag	OF	68915257140_X	0.942566
838	pine	log	SAS	69015108850_X	8.96669
839	spruce	log	SAS	69015108850_X	0.891349
840	birch	log	SAS	69015108850_X	0.926046
841	pine	snag	SAS	69015108850_X	22.8511
842	spruce	snag	SAS	69015108850_X	0.287677
843	birch	snag	SAS	69015108850_X	1.2718
844	pine	log	OF	69015109990_X	11.0833
845	spruce	log	OF	69015109990_X	0.693957
846	birch	log	OF	69015109990_X	0
847	pine	snag	OF	69015109990_X	1.38111
848	spruce	snag	OF	69015109990_X	1.07621
849	birch	snag	OF	69015109990_X	0.308534
850	pine	log	CC	69015118960_X	8.53515
851	spruce	log	CC	69015118960_X	0
852	birch	log	CC	69015118960_X	0.411234
853	pine	snag	CC	69015118960_X	0.55299
854	spruce	snag	CC	69015118960_X	0
855	birch	snag	CC	69015118960_X	0
856	pine	log	SAS	69015124830_X	6.62574
857	spruce	log	SAS	69015124830_X	7.33127
858	birch	log	SAS	69015124830_X	6.40753
859	pine	snag	SAS	69015124830_X	11.4601
860	spruce	snag	SAS	69015124830_X	3.61144
861	birch	snag	SAS	69015124830_X	5.60225
862	pine	log	SAS	69015128420_X	10.0793
863	spruce	log	SAS	69015128420_X	0
864	birch	log	SAS	69015128420_X	0
865	pine	snag	SAS	69015128420_X	6.26761
866	spruce	snag	SAS	69015128420_X	0
867	birch	snag	SAS	69015128420_X	0
868	pine	log	CC	69015129170_X	4.94171
869	spruce	log	CC	69015129170_X	3.4667
870	birch	log	CC	69015129170_X	5.62876
871	pine	snag	CC	69015129170_X	1.81774
872	spruce	snag	CC	69015129170_X	0
873	birch	snag	CC	69015129170_X	0.0995492
874	pine	log	YF	69015138030_X	4.63255
875	spruce	log	YF	69015138030_X	0
876	birch	log	YF	69015138030_X	0
877	pine	snag	YF	69015138030_X	2.0444
878	spruce	snag	YF	69015138030_X	0
879	birch	snag	YF	69015138030_X	0.155803
880	pine	log	SAS	69015149620_X	0
881	spruce	log	SAS	69015149620_X	0.373194
882	birch	log	SAS	69015149620_X	5.56784
883	pine	snag	SAS	69015149620_X	0.0488812
884	spruce	snag	SAS	69015149620_X	4.31479
885	birch	snag	SAS	69015149620_X	9.7161
886	pine	log	CC	7-14_14_X	0
887	spruce	log	CC	7-14_14_X	0.687223
888	birch	log	CC	7-14_14_X	1.07992
889	pine	snag	CC	7-14_14_X	0
890	spruce	snag	CC	7-14_14_X	23.7379
891	birch	snag	CC	7-14_14_X	0
892	pine	stump	CC	7-14_14_X	1.00931
893	spruce	stump	CC	7-14_14_X	3.07757
894	birch	stump	CC	7-14_14_X	1.11205
895	pine	branch	CC	7-14_14_X	0.0406979
896	spruce	branch	CC	7-14_14_X	0.608465
897	birch	branch	CC	7-14_14_X	3.98989
898	pine	log	CC	7-14_2_X	0
899	spruce	log	CC	7-14_2_X	1.53938
900	birch	log	CC	7-14_2_X	0.904779
901	pine	snag	CC	7-14_2_X	0
902	spruce	snag	CC	7-14_2_X	3.21071
903	birch	snag	CC	7-14_2_X	0
904	pine	stump	CC	7-14_2_X	2.06434
905	spruce	stump	CC	7-14_2_X	8.21902
906	birch	stump	CC	7-14_2_X	0.565487
907	pine	branch	CC	7-14_2_X	0.471082
908	spruce	branch	CC	7-14_2_X	2.8718
909	birch	branch	CC	7-14_2_X	0.568668
910	pine	log	CC	7-14_6_X	0.188496
911	spruce	log	CC	7-14_6_X	1.51922
912	birch	log	CC	7-14_6_X	0
913	pine	snag	CC	7-14_6_X	0
914	spruce	snag	CC	7-14_6_X	2.76984
915	birch	snag	CC	7-14_6_X	0
916	pine	stump	CC	7-14_6_X	0.143117
917	spruce	stump	CC	7-14_6_X	3.15396
918	birch	stump	CC	7-14_6_X	0.203994
919	pine	branch	CC	7-14_6_X	0.0653059
920	spruce	branch	CC	7-14_6_X	2.15877
921	birch	branch	CC	7-14_6_X	0.00875719
922	pine	log	CC	7-14_7_X	0
923	spruce	log	CC	7-14_7_X	0
924	birch	log	CC	7-14_7_X	1.51844
925	pine	snag	CC	7-14_7_X	0
926	spruce	snag	CC	7-14_7_X	2.61381
927	birch	snag	CC	7-14_7_X	0
928	pine	stump	CC	7-14_7_X	1.43166
929	spruce	stump	CC	7-14_7_X	3.83278
930	birch	stump	CC	7-14_7_X	0.152053
931	pine	branch	CC	7-14_7_X	0.487104
932	spruce	branch	CC	7-14_7_X	1.28002
933	birch	branch	CC	7-14_7_X	0.29044
934	pine	log	CC	7-14_8_X	0
935	spruce	log	CC	7-14_8_X	0.340339
936	birch	log	CC	7-14_8_X	0
937	pine	snag	CC	7-14_8_X	4.24743
938	spruce	snag	CC	7-14_8_X	0.633555
939	birch	snag	CC	7-14_8_X	0
940	pine	stump	CC	7-14_8_X	0
941	spruce	stump	CC	7-14_8_X	3.5191
942	birch	stump	CC	7-14_8_X	0.302939
943	pine	branch	CC	7-14_8_X	0.0978178
944	spruce	branch	CC	7-14_8_X	1.27328
945	birch	branch	CC	7-14_8_X	1.59897
946	pine	log	CC	7-14år1_X	0
947	spruce	log	CC	7-14år1_X	0.69115
948	birch	log	CC	7-14år1_X	0
949	pine	snag	CC	7-14år1_X	0
950	spruce	snag	CC	7-14år1_X	0.188496
951	birch	snag	CC	7-14år1_X	0
952	pine	branch	CC	7-14år1_X	0.000314159
953	spruce	branch	CC	7-14år1_X	10.3535
954	birch	branch	CC	7-14år1_X	0.17428
955	pine	log	CC	7-14år2_X	0.863938
956	spruce	log	CC	7-14år2_X	0
957	birch	log	CC	7-14år2_X	0
958	pine	snag	CC	7-14år2_X	0
959	spruce	snag	CC	7-14år2_X	0
960	birch	snag	CC	7-14år2_X	0
961	pine	branch	CC	7-14år2_X	5.17145
962	spruce	branch	CC	7-14år2_X	0.719503
963	birch	branch	CC	7-14år2_X	0.276931
964	pine	log	CC	7-14år3_X	0
965	spruce	log	CC	7-14år3_X	4.71239
966	birch	log	CC	7-14år3_X	4.71239
967	pine	snag	CC	7-14år3_X	0
968	spruce	snag	CC	7-14år3_X	0
969	birch	snag	CC	7-14år3_X	0
970	pine	branch	CC	7-14år3_X	1.51739
971	spruce	branch	CC	7-14år3_X	8.15982
972	birch	branch	CC	7-14år3_X	2.08225
973	pine	log	CC	7-14år4_X	0
974	spruce	log	CC	7-14år4_X	3.01069
975	birch	log	CC	7-14år4_X	0
976	pine	snag	CC	7-14år4_X	0
977	spruce	snag	CC	7-14år4_X	0
978	birch	snag	CC	7-14år4_X	0
979	pine	branch	CC	7-14år4_X	0
980	spruce	branch	CC	7-14år4_X	5.05396
981	birch	branch	CC	7-14år4_X	0.577503
982	pine	stump	CC	84_X	3.18733
983	spruce	stump	CC	84_X	2.41428
984	birch	stump	CC	84_X	0.107803
985	pine	log	CC	98_X	0
986	spruce	log	CC	98_X	0
987	birch	log	CC	98_X	0
988	pine	snag	CC	98_X	0
989	spruce	snag	CC	98_X	3.95983
990	birch	snag	CC	98_X	0
991	pine	stump	CC	98_X	3.5879
992	spruce	stump	CC	98_X	6.70542
993	birch	stump	CC	98_X	0.532117
994	pine	log	SAS	FA_3_X	0
995	spruce	log	SAS	FA_3_X	0.903208
996	birch	log	SAS	FA_3_X	14.1503
997	pine	snag	SAS	FA_3_X	0
998	spruce	snag	SAS	FA_3_X	33.759
999	birch	snag	SAS	FA_3_X	0
1000	pine	stump	SAS	FA_3_X	0.315761
1001	spruce	stump	SAS	FA_3_X	0.535956
1002	birch	stump	SAS	FA_3_X	0.109956
1003	pine	branch	SAS	FA_3_X	0.0520523
1004	spruce	branch	SAS	FA_3_X	2.37401
1005	birch	branch	SAS	FA_3_X	2.65965
1006	pine	log	SAS	FA_6_X	0
1007	spruce	log	SAS	FA_6_X	0
1008	birch	log	SAS	FA_6_X	0
1009	pine	snag	SAS	FA_6_X	0
1010	spruce	snag	SAS	FA_6_X	6.55179
1011	birch	snag	SAS	FA_6_X	3.92542
1012	pine	stump	SAS	FA_6_X	0.944779
1013	spruce	stump	SAS	FA_6_X	1.58713
1014	birch	stump	SAS	FA_6_X	0
1015	pine	branch	SAS	FA_6_X	0.299201
1016	spruce	branch	SAS	FA_6_X	0.30482
1017	birch	branch	SAS	FA_6_X	0.134841
1018	pine	log	SAS	FA_8_X	0.596903
1019	spruce	log	SAS	FA_8_X	0.628319
1020	birch	log	SAS	FA_8_X	1.44513
1021	pine	snag	SAS	FA_8_X	7.35133
1022	spruce	snag	SAS	FA_8_X	0.392699
1023	birch	snag	SAS	FA_8_X	0.159279
1024	pine	stump	SAS	FA_8_X	0.412648
1025	spruce	stump	SAS	FA_8_X	0
1026	birch	stump	SAS	FA_8_X	0.106421
1027	pine	branch	SAS	FA_8_X	0.262448
1028	spruce	branch	SAS	FA_8_X	3.68553
1029	birch	branch	SAS	FA_8_X	4.86643
1030	pine	branch	SAS	FA1_X	1.10187
1031	spruce	branch	SAS	FA1_X	0.0471239
1032	birch	branch	SAS	FA1_X	1.06029
1033	pine	log	SAS	FA2_X	0
1034	spruce	log	SAS	FA2_X	3.14159
1035	birch	log	SAS	FA2_X	0
1036	pine	snag	SAS	FA2_X	0
1037	spruce	snag	SAS	FA2_X	0
1038	birch	snag	SAS	FA2_X	0
1039	pine	branch	SAS	FA2_X	1.37845
1040	spruce	branch	SAS	FA2_X	4.71616
1041	birch	branch	SAS	FA2_X	0.906035
1042	pine	log	SAS	FA4_X	0
1043	spruce	log	SAS	FA4_X	0
1044	birch	log	SAS	FA4_X	3.6521
1045	pine	snag	SAS	FA4_X	0
1046	spruce	snag	SAS	FA4_X	0
1047	birch	snag	SAS	FA4_X	0
1048	pine	branch	SAS	FA4_X	1.23952
1049	spruce	branch	SAS	FA4_X	0.975386
1050	birch	branch	SAS	FA4_X	0.776209
1051	pine	log	NR	Flotthöljan-1_X	2.94238
1052	spruce	log	NR	Flotthöljan-1_X	11.0879
1053	birch	log	NR	Flotthöljan-1_X	0
1054	pine	snag	NR	Flotthöljan-1_X	3.90409
1055	spruce	snag	NR	Flotthöljan-1_X	0.959786
1056	birch	snag	NR	Flotthöljan-1_X	1.05363
1057	pine	log	NR	Flotthöljan-2_X	0
1058	spruce	log	NR	Flotthöljan-2_X	0
1059	birch	log	NR	Flotthöljan-2_X	0.373194
1060	pine	snag	NR	Flotthöljan-2_X	4.53479
1061	spruce	snag	NR	Flotthöljan-2_X	0.108238
1062	birch	snag	NR	Flotthöljan-2_X	0.466661
1063	pine	log	NR	Hagåsen-1_X	7.79159
1064	spruce	log	NR	Hagåsen-1_X	0
1065	birch	log	NR	Hagåsen-1_X	2.10654
1066	pine	snag	NR	Hagåsen-1_X	16.6497
1067	spruce	snag	NR	Hagåsen-1_X	0.240921
1068	birch	snag	NR	Hagåsen-1_X	0.188235
1069	pine	log	NR	Hagåsen-2_X	30.2658
1070	spruce	log	NR	Hagåsen-2_X	5.38819
1071	birch	log	NR	Hagåsen-2_X	0
1072	pine	snag	NR	Hagåsen-2_X	45.5831
1073	spruce	snag	NR	Hagåsen-2_X	0.413139
1074	birch	snag	NR	Hagåsen-2_X	4.64061
1075	pine	log	NR	Hagåsen-3_X	7.13464
1076	spruce	log	NR	Hagåsen-3_X	1.67783
1077	birch	log	NR	Hagåsen-3_X	0.407892
1078	pine	snag	NR	Hagåsen-3_X	12.513
1079	spruce	snag	NR	Hagåsen-3_X	3.53077
1080	birch	snag	NR	Hagåsen-3_X	0.817516
1081	pine	log	NR	Hagåsen-4_X	12.5976
1082	spruce	log	NR	Hagåsen-4_X	0
1083	birch	log	NR	Hagåsen-4_X	0.308425
1084	pine	snag	NR	Hagåsen-4_X	17.4685
1085	spruce	snag	NR	Hagåsen-4_X	2.89211
1086	birch	snag	NR	Hagåsen-4_X	2.15513
1087	pine	log	NR	Hagåsen-5_X	12.593
1088	spruce	log	NR	Hagåsen-5_X	5.80842
1089	birch	log	NR	Hagåsen-5_X	1.44343
1090	pine	snag	NR	Hagåsen-5_X	17.0851
1091	spruce	snag	NR	Hagåsen-5_X	2.8832
1092	birch	snag	NR	Hagåsen-5_X	1.10039
1093	pine	log	NR	Hagåsen-6_X	13.0618
1094	spruce	log	NR	Hagåsen-6_X	3.40578
1095	birch	log	NR	Hagåsen-6_X	0.444132
1096	pine	snag	NR	Hagåsen-6_X	25.271
1097	spruce	snag	NR	Hagåsen-6_X	1.44913
1098	birch	snag	NR	Hagåsen-6_X	1.50029
1099	pine	log	NR	Lomtjärn-5_X	0.61685
1100	spruce	log	NR	Lomtjärn-5_X	2.72031
1101	birch	log	NR	Lomtjärn-5_X	0
1102	pine	snag	NR	Lomtjärn-5_X	1.33066
1103	spruce	snag	NR	Lomtjärn-5_X	0.194966
1104	birch	snag	NR	Lomtjärn-5_X	1.70537
1105	pine	log	NR	Lomtjärn-6_X	47.0718
1106	spruce	log	NR	Lomtjärn-6_X	2.6432
1107	birch	log	NR	Lomtjärn-6_X	1.20286
1108	pine	snag	NR	Lomtjärn-6_X	27.6813
1109	spruce	snag	NR	Lomtjärn-6_X	8.00461
1110	birch	snag	NR	Lomtjärn-6_X	5.17387
1111	pine	log	NR	NR_1_X	0.392699
1112	spruce	log	NR	NR_1_X	0
1113	birch	log	NR	NR_1_X	0
1114	pine	snag	NR	NR_1_X	6.81202
1115	spruce	snag	NR	NR_1_X	0
1116	birch	snag	NR	NR_1_X	0
1117	pine	stump	NR	NR_1_X	1.41364
1118	spruce	stump	NR	NR_1_X	0
1119	birch	stump	NR	NR_1_X	0
1120	pine	branch	NR	NR_1_X	0.758463
1121	spruce	branch	NR	NR_1_X	0.349345
1122	birch	branch	NR	NR_1_X	0.0830023
1123	pine	log	NR	NR_4_X	0
1124	spruce	log	NR	NR_4_X	2.12058
1125	birch	log	NR	NR_4_X	0
1126	pine	snag	NR	NR_4_X	0.972009
1127	spruce	snag	NR	NR_4_X	1.04646
1128	birch	snag	NR	NR_4_X	0.176715
1129	pine	stump	NR	NR_4_X	0.530929
1130	spruce	stump	NR	NR_4_X	13.6355
1131	birch	stump	NR	NR_4_X	0
1132	pine	branch	NR	NR_4_X	0.500318
1133	spruce	branch	NR	NR_4_X	3.75571
1134	birch	branch	NR	NR_4_X	0.708005
1135	pine	log	NR	NR2_X	3.92699
1136	spruce	log	NR	NR2_X	0
1137	birch	log	NR	NR2_X	0
1138	pine	snag	NR	NR2_X	0
1139	spruce	snag	NR	NR2_X	0
1140	birch	snag	NR	NR2_X	0
1141	pine	stump	NR	NR2_X	0
1142	spruce	stump	NR	NR2_X	0
1143	birch	stump	NR	NR2_X	0.314159
1144	pine	branch	NR	NR2_X	0.846345
1145	spruce	branch	NR	NR2_X	1.40602
1146	birch	branch	NR	NR2_X	1.22883
1147	pine	log	NR	NR3_X	0
1148	spruce	log	NR	NR3_X	5.49779
1149	birch	log	NR	NR3_X	0
1150	pine	snag	NR	NR3_X	0
1151	spruce	snag	NR	NR3_X	0
1152	birch	snag	NR	NR3_X	0
1153	pine	branch	NR	NR3_X	1.42314
1154	spruce	branch	NR	NR3_X	0.427885
1155	birch	branch	NR	NR3_X	0.643398
1156	pine	log	NR	Stensjön-1_X	15.274
1157	spruce	log	NR	Stensjön-1_X	6.33891
1158	birch	log	NR	Stensjön-1_X	2.74498
1159	pine	snag	NR	Stensjön-1_X	23.943
1160	spruce	snag	NR	Stensjön-1_X	1.81766
1161	birch	snag	NR	Stensjön-1_X	4.97311
1162	pine	log	NR	Stensjön-2_X	8.25654
1163	spruce	log	NR	Stensjön-2_X	0
1164	birch	log	NR	Stensjön-2_X	1.00315
1165	pine	snag	NR	Stensjön-2_X	12.6437
1166	spruce	snag	NR	Stensjön-2_X	0
1167	birch	snag	NR	Stensjön-2_X	0.342959
1168	pine	log	NR	Stensjön-3_X	5.40978
1169	spruce	log	NR	Stensjön-3_X	3.91083
1170	birch	log	NR	Stensjön-3_X	0
1171	pine	snag	NR	Stensjön-3_X	13.7774
1172	spruce	snag	NR	Stensjön-3_X	3.98942
1173	birch	snag	NR	Stensjön-3_X	1.27669
1174	pine	log	NR	Stensjön-4_X	11.3369
1175	spruce	log	NR	Stensjön-4_X	0.373194
1176	birch	log	NR	Stensjön-4_X	0
1177	pine	snag	NR	Stensjön-4_X	25.4679
1178	spruce	snag	NR	Stensjön-4_X	0.186495
1179	birch	snag	NR	Stensjön-4_X	0.406615

## Sheet: Stand areas
Stand type	Stand area (ha)
CC	2410
NR	751
OF	5411
YF	9459
SAS	1920
(NR & SAS = UM)
CC = clearcuts
NR = nature reserves
OF = old managed forest
YF = young managed forest
SAS = set asides
Unmanaged forest = NR + SAS
Managed forest = CC + OF + YF
